# Supplementary material for: Multiscale dynamical network mechanisms underlying aging of an online organism from birth to death
Source: Sci Rep. 2018 Feb 23;8:3552. doi: 10.1038/s41598-018-22027-z (PMC5824793; doi:10.1038/s41598-018-22027-z)
Supplement: Supplementary file 2 — Supplementary Dataset 1 [file 41598_2018_22027_MOESM2_ESM.xlsx]

## Sheet: notations
Data for figure 1
Each row is a link of the network. First column is user IDs list, second column is group IDs list, we added "-" to differ user ID and group ID.
Data for figure 2
The data is the matrix that directly produces the heatmap.
Data for figure 3a-b
see data notation
Data for figure 3c
first column is the average degrees of structural network
second column is the average degrees of functional network
Data for figure 3d
"data" column is the empirical result
"model" column is the model simulation result
Data for figure 3e
"appearing" column is the number of daily new appearing functional units from day1 to day318
"shutdown" column is the number of daily existing functional units shut down from day1 to day 318
Data for figure 4
Day = timestep
Io = Unperturbed infected population
t-x s-y = Perturbed population on the day x and strength y
THIS DATA IS ALL ANONYMIZED

## Sheet: Fig1A
user	group
123545	-103156501
186584	-103156501
197651	-103156501
214010	-628107347
214010	-210551924
214010	-928683698
214010	-503315026
222914	-499258438
270712	-683863698
299013	-221098680
304478	-330752999
442773	-103156501
558634	-928683698
593944	-241710955
632573	-928683698
639717	-330752999
643501	-154778007
653488	-811314161
721158	-492940968
817531	-928683698
842513	-103156501
853448	-330752999
877868	-928683698
885376	-103156501
923518	-103156501
958248	-499258438
958248	-474179708
958248	-666881209
958248	-305571382
974539	-637424926
974539	-811314161
992924	-241710955
1023688	-474179708
1067661	-221098680
1090019	-637424926
1113759	-103156501
1113759	-474179708
1157582	-236091575
1173989	-928683698
1186230	-628107347
1186230	-330752999
1186230	-928683698
1186230	-492940968
1186758	-131795844
1186758	-373214191
1186758	-628107347
1186758	-946991561
1186758	-103156501
1186758	-554762686
1186758	-811314161
1186758	-385389392
1186758	-928683698
1186758	-154778007
1255339	-228667060
1255339	-180220042
1312195	-928683698
1321819	-330752999
1325188	-221098680
1325188	-352539446
1325188	-898274910
1421840	-499258438
1421840	-103156501
1421840	-228136809
1421840	-898274910
1421840	-651903818
1421840	-666881209
1421840	-210551924
1421840	-928683698
1421840	-503315026
1457004	-241710955
1457004	-529782437
1457004	-898274910
1457004	-385389392
1457004	-666881209
1457004	-928683698
1463393	-811314161
1506340	-928683698
1566386	-180220042
1566386	-154778007
1569882	-204034903
1569882	-228136809
1569882	-352539446
1569882	-529782437
1569882	-474179708
1569882	-898274910
1569882	-385389392
1569882	-154778007
1569882	-346411305
1602618	-928683698
1631064	-204034903
1631064	-499258438
1631064	-868588878
1631064	-369880643
1631064	-348020063
1631064	-309778106
1631064	-373214191
1631064	-628107347
1631064	-946991561
1631064	-537209019
1631064	-815569573
1631064	-425392760
1631064	-241710955
1631064	-103156501
1631064	-352539446
1631064	-456011871
1631064	-607432377
1631064	-529782437
1631064	-554762686
1631064	-236091575
1631064	-474179708
1631064	-359850857
1631064	-424980605
1631064	-683863698
1631064	-875588248
1631064	-898274910
1631064	-811314161
1631064	-649080113
1631064	-385389392
1631064	-977641832
1631064	-218534384
1631064	-271250920
1631064	-666881209
1631064	-180220042
1631064	-759555170
1631064	-152730447
1631064	-210551924
1631064	-330752999
1631064	-928683698
1631064	-492940968
1631064	-305571382
1631064	-384231128
1631064	-154778007
1714386	-628107347
1714386	-928683698
1719573	-103156501
1836982	-928683698
1847290	-928683698
1880535	-103156501
1930484	-221098680
1933235	-928683698
1940814	-154778007
2035872	-221098680
2100125	-385389392
2116577	-499258438
2197673	-103156501
2212998	-352539446
2212998	-898274910
2212998	-811314161
2212998	-385389392
2212998	-928683698
2212998	-154778007
2240816	-928683698
2358047	-228136809
2358047	-424980605
2368029	-529782437
2368029	-637424926
2523626	-961796259
2537528	-868588878
2537528	-628107347
2537528	-928683698
2588874	-628107347
2617062	-628107347
2617062	-425392760
2617062	-651903818
2617062	-210551924
2617062	-928683698
2617062	-305571382
2617062	-154778007
2644537	-241710955
2677422	-221098680
2688603	-928683698
2724967	-537209019
2745807	-103156501
2804896	-499258438
2804896	-868588878
2804896	-369880643
2804896	-628107347
2804896	-221098680
2804896	-815569573
2804896	-103156501
2804896	-228136809
2804896	-352539446
2804896	-607432377
2804896	-554762686
2804896	-359850857
2804896	-683863698
2804896	-152730447
2804896	-210551924
2804896	-928683698
2804896	-492940968
2804896	-305571382
2814800	-425392760
2814800	-651903818
2834997	-221098680
3029190	-499258438
3132210	-221098680
3230094	-529782437
3336439	-811314161
3340507	-103156501
3343598	-154778007
3353355	-131795844
3353355	-928683698
3353355	-492940968
3359710	-125953531
3368811	-499258438
3368811	-411190855
3368811	-815569573
3368811	-103156501
3368811	-352539446
3368811	-898274910
3368811	-759555170
3368811	-154778007
3478381	-221098680
3478381	-154778007
3585644	-928683698
3639953	-499258438
3639953	-103156501
3639953	-898274910
3656420	-103156501
3667536	-236091575
3708382	-103156501
3721161	-131386729
3772116	-474179708
3885153	-152730447
3890426	-103156501
3909453	-474179708
3909453	-928683698
3923068	-352539446
3958313	-131795844
3958313	-628107347
3958313	-103156501
3958313	-352539446
3958313	-683863698
3958313	-811314161
3958313	-928683698
3958313	-492940968
3958313	-384231128
3958313	-154778007
4021289	-103156501
4065266	-103156501
4084742	-348020063
4084742	-815569573
4086281	-236091575
4159677	-241710955
4159677	-529782437
4159677	-330752999
4210171	-946991561
4210171	-241710955
4210171	-607432377
4210171	-529782437
4210171	-554762686
4210171	-474179708
4210171	-683863698
4210171	-385389392
4210171	-928683698
4210171	-492940968
4210171	-154778007
4330072	-651903818
4344979	-385389392
4387991	-103156501
4455856	-373214191
4455856	-628107347
4455856	-294905131
4455856	-474179708
4455856	-811314161
4455856	-666881209
4455856	-154778007
4458669	-103156501
4474372	-103156501
4492787	-241710955
4492787	-385389392
4546889	-103156501
4562701	-346411305
4641592	-537209019
4669940	-759555170
4798791	-537209019
4969708	-204034903
4969708	-499258438
4969708	-373214191
4969708	-815569573
4969708	-103156501
4969708	-554762686
4969708	-898274910
4969708	-180220042
4969708	-305571382
4982493	-103156501
4995930	-651903818
4995930	-346411305
5005253	-815569573
5025554	-499258438
5029372	-499258438
5083119	-604930246
5104428	-228136809
5130301	-221098680
5133131	-604930246
5140148	-241710955
5155929	-221098680
5155929	-228136809
5155929	-346411305
5187408	-499258438
5187408	-228136809
5187408	-898274910
5187408	-651903818
5187408	-210551924
5230620	-928683698
5245745	-499258438
5245745	-795421927
5245745	-815569573
5245745	-241710955
5245745	-228136809
5245745	-554762686
5245745	-299933802
5245745	-359850857
5245745	-385389392
5245745	-651903818
5245745	-512789675
5245745	-666881209
5245745	-492940968
5245745	-154778007
5245745	-346411305
5281722	-309778106
5281722	-154778007
5293627	-474179708
5333335	-221098680
5340117	-961796259
5402528	-241710955
5410896	-474179708
5418665	-628107347
5418665	-228136809
5418665	-637424926
5418665	-385389392
5418665	-666881209
5419019	-928683698
5419019	-492940968
5431350	-330752999
5716058	-241710955
5751684	-537209019
5761169	-103156501
5767793	-221098680
5799626	-241710955
5799626	-928683698
5822222	-928683698
5912867	-221098680
5914682	-815569573
5914682	-424980605
5914682	-330752999
5914682	-492940968
5938682	-868588878
5938682	-373214191
5938682	-815569573
5938682	-456011871
5938682	-607432377
5938682	-529782437
5938682	-683863698
5938682	-875588248
5938682	-385389392
5938682	-271250920
5938682	-492940968
5938682	-154778007
5967321	-154778007
5977245	-373214191
5977245	-103156501
5977245	-352539446
5977245	-236091575
6011661	-369880643
6011661	-373214191
6011661	-241710955
6011661	-607432377
6011661	-529782437
6011661	-683863698
6011661	-875588248
6011661	-811314161
6011661	-385389392
6011661	-651903818
6011661	-180220042
6011661	-492940968
6011661	-384231128
6011661	-154778007
6039534	-241710955
6039534	-103156501
6039985	-103156501
6154560	-928683698
6173658	-103156501
6174646	-499258438
6174646	-868588878
6174646	-131795844
6174646	-221098680
6174646	-352539446
6174646	-236091575
6174646	-651903818
6213687	-499258438
6213687	-103156501
6213687	-898274910
6213687	-210551924
6213687	-346411305
6315087	-474179708
6343908	-499258438
6343908	-898274910
6343908	-604930246
6383017	-103156501
6411988	-103156501
6450141	-241710955
6495302	-928683698
6558207	-385389392
6644168	-474179708
6667154	-241710955
6670931	-385389392
6809221	-103156501
6827423	-103156501
6836462	-961796259
6935487	-131795844
6935487	-373214191
6935487	-554762686
6935487	-218534384
6935487	-180220042
6935487	-154778007
6949774	-103156501
6979187	-241710955
7004266	-103156501
7019192	-373214191
7019192	-385389392
7022278	-241710955
7080996	-499258438
7080996	-868588878
7080996	-131795844
7080996	-369880643
7080996	-411190855
7080996	-373214191
7080996	-628107347
7080996	-815569573
7080996	-241710955
7080996	-852280370
7080996	-103156501
7080996	-352539446
7080996	-607432377
7080996	-554762686
7080996	-131386729
7080996	-359850857
7080996	-424980605
7080996	-683863698
7080996	-875588248
7080996	-811314161
7080996	-271250920
7080996	-759555170
7080996	-152730447
7080996	-330752999
7080996	-928683698
7080996	-492940968
7080996	-305571382
7080996	-931365184
7086438	-103156501
7088821	-928683698
7094774	-348020063
7094774	-373214191
7094774	-815569573
7094774	-241710955
7094774	-352539446
7094774	-607432377
7094774	-529782437
7094774	-554762686
7094774	-236091575
7094774	-359850857
7094774	-424980605
7094774	-665534922
7094774	-759555170
7094774	-330752999
7094774	-928683698
7094774	-305571382
7106492	-103156501
7106492	-385389392
7107295	-103156501
7161114	-103156501
7232469	-103156501
7236347	-811314161
7327912	-103156501
7363718	-103156501
7394055	-241710955
7394055	-385389392
7405216	-154778007
7421421	-503315026
7460025	-811314161
7466442	-815569573
7466442	-228136809
7466442	-529782437
7466442	-474179708
7517334	-103156501
7532253	-529782437
7532253	-236091575
7541663	-330752999
7580968	-928683698
7588518	-628107347
7599316	-928683698
7637727	-474179708
7724551	-103156501
7836303	-928683698
7927791	-554762686
7927791	-305571382
7932476	-348020063
7932476	-815569573
7932476	-352539446
7932476	-607432377
7932476	-529782437
7932476	-424980605
7949177	-103156501
8137832	-868588878
8137832	-373214191
8137832	-352539446
8137832	-554762686
8137832	-359850857
8137832	-218534384
8137832	-210551924
8137832	-305571382
8137832	-384231128
8194180	-928683698
8210474	-103156501
8238122	-241710955
8293247	-811314161
8453651	-499258438
8491298	-928683698
8514581	-103156501
8516937	-221098680
8516937	-103156501
8516937	-385389392
8516937	-928683698
8577385	-474179708
8632825	-103156501
8663188	-103156501
8672296	-103156501
8716384	-651903818
8859481	-228136809
8864935	-529782437
8864935	-385389392
8864935	-210551924
8949896	-928683698
9006375	-103156501
9050246	-424980605
9050246	-651903818
9118250	-474179708
9133296	-131386729
9207808	-103156501
9271331	-604930246
9293076	-474179708
9367328	-103156501
9429461	-131795844
9429461	-373214191
9429461	-537209019
9429461	-795421927
9429461	-241710955
9429461	-228136809
9429461	-352539446
9429461	-529782437
9429461	-554762686
9429461	-236091575
9429461	-474179708
9429461	-424980605
9429461	-683863698
9429461	-875588248
9429461	-385389392
9429461	-977641832
9429461	-666881209
9429461	-210551924
9429461	-330752999
9429461	-928683698
9429461	-492940968
9429461	-154778007
9476495	-628107347
9476495	-352539446
9476495	-666881209
9494050	-241710955
9497842	-385389392
9520664	-241710955
9521619	-928683698
9538291	-103156501
9570746	-898274910
9743172	-103156501
9802226	-221098680
9811469	-305571382
9884125	-898274910
9884125	-385389392
9929931	-103156501
9976146	-492940968
10014770	-221098680
10014770	-103156501
10088975	-241710955
10088975	-103156501
10092637	-868588878
10108482	-228136809
10108482	-554762686
10108482	-236091575
10168393	-241710955
10168393	-103156501
10171678	-131795844
10171678	-607432377
10171678	-236091575
10176451	-637424926
10185910	-103156501
10188180	-103156501
10234309	-499258438
10234309	-103156501
10241733	-221098680
10317770	-103156501
10392779	-103156501
10398233	-474179708
10398233	-604930246
10422484	-928683698
10427220	-330752999
10472264	-330752999
10534825	-103156501
10540482	-236091575
10550458	-221098680
10569130	-628107347
10625098	-852280370
10701480	-103156501
10753742	-103156501
10839827	-204034903
10839827	-131795844
10839827	-241710955
10839827	-529782437
10839827	-811314161
10839827	-385389392
10850879	-928683698
10934039	-103156501
10940157	-928683698
11017352	-811314161
11074083	-204034903
11074083	-628107347
11074083	-221098680
11074083	-131386729
11074083	-811314161
11122860	-928683698
11125807	-330752999
11128812	-228136809
11128812	-474179708
11128812	-898274910
11128812	-210551924
11131770	-946991561
11131770	-425392760
11131770	-651903818
11176736	-499258438
11176736	-131795844
11176736	-125953531
11176736	-537209019
11176736	-241710955
11176736	-529782437
11176736	-554762686
11176736	-928683698
11176736	-492940968
11176736	-154778007
11217911	-928683698
11244655	-103156501
11257997	-241710955
11298820	-103156501
11409539	-103156501
11409539	-228136809
11409539	-529782437
11409539	-898274910
11409539	-811314161
11409539	-385389392
11410479	-499258438
11479307	-868588878
11479307	-529782437
11479307	-474179708
11479307	-665534922
11600209	-537209019
11600209	-529782437
11651085	-103156501
11666331	-666881209
11666331	-180220042
11746063	-554762686
11746063	-683863698
11746063	-492940968
11763824	-221098680
11763824	-928683698
11818507	-131795844
11818507	-352539446
11818507	-811314161
11818507	-759555170
11818507	-330752999
11897032	-373214191
11897032	-241710955
11897032	-103156501
11897032	-607432377
11897032	-683863698
11897032	-811314161
11897032	-330752999
11897032	-928683698
11897032	-305571382
11918542	-385389392
11920263	-103156501
11976077	-385389392
12055753	-241710955
12073685	-537209019
12231849	-499258438
12231849	-236091575
12231849	-474179708
12231849	-898274910
12231849	-604930246
12231849	-305571382
12262087	-131795844
12262087	-241710955
12262087	-607432377
12262087	-474179708
12262087	-180220042
12262087	-492940968
12263464	-103156501
12285784	-103156501
12376335	-499258438
12407755	-928683698
12418493	-503315026
12434409	-928683698
12512709	-928683698
12561213	-154778007
12612660	-424980605
12612660	-385389392
12629871	-928683698
12646577	-628107347
12646577	-666881209
12649188	-928683698
12711904	-241710955
12726426	-537209019
12836937	-474179708
12836937	-898274910
12882657	-103156501
12888655	-241710955
12947023	-385389392
13042435	-424980605
13042435	-384231128
13049135	-499258438
13049135	-628107347
13049135	-241710955
13049135	-529782437
13049135	-474179708
13049135	-811314161
13049135	-385389392
13049135	-666881209
13049135	-210551924
13049135	-928683698
13049135	-154778007
13067767	-385389392
13197928	-928683698
13237064	-154778007
13290237	-385389392
13302220	-330752999
13334869	-424980605
13455496	-503315026
13457454	-928683698
13592963	-103156501
13592963	-928683698
13596479	-529782437
13596479	-811314161
13596479	-759555170
13598159	-898274910
13642328	-103156501
13672967	-385389392
13748885	-103156501
13748885	-651903818
13748885	-210551924
13790835	-241710955
13829918	-628107347
13829918	-928683698
13843632	-330752999
13858041	-385389392
14009680	-103156501
14112013	-103156501
14166689	-928683698
14241514	-221098680
14313470	-815569573
14313470	-352539446
14313470	-424980605
14313470	-811314161
14313470	-385389392
14313470	-152730447
14324660	-204034903
14324660	-309778106
14324660	-628107347
14324660	-103156501
14324660	-359850857
14324660	-271250920
14324660	-928683698
14324660	-492940968
14340930	-628107347
14340930	-352539446
14340930	-474179708
14409248	-666881209
14409248	-330752999
14409248	-928683698
14409248	-492940968
14426372	-928683698
14446896	-103156501
14464200	-474179708
14474666	-499258438
14474666	-474179708
14474666	-385389392
14474666	-210551924
14551849	-241710955
14570650	-499258438
14582986	-628107347
14582986	-241710955
14582986	-474179708
14582986	-928683698
14582986	-384231128
14608129	-666881209
14771166	-103156501
14771166	-346411305
14907388	-369880643
14907388	-411190855
14907388	-240933838
14907388	-946991561
14907388	-241710955
14907388	-852280370
14907388	-103156501
14907388	-352539446
14907388	-456011871
14907388	-607432377
14907388	-554762686
14907388	-424980605
14907388	-683863698
14907388	-811314161
14907388	-218534384
14907388	-271250920
14907388	-759555170
14907388	-330752999
14907388	-492940968
14907388	-305571382
14907388	-931365184
14916354	-330752999
15008202	-628107347
15022049	-928683698
15204092	-241710955
15204092	-103156501
15224187	-928683698
15242217	-236091575
15251862	-537209019
15251862	-352539446
15251862	-210551924
15298736	-961796259
15298736	-221098680
15343509	-529782437
15410634	-241710955
15410634	-330752999
15410634	-928683698
15430868	-928683698
15456603	-651903818
15502587	-103156501
15541927	-103156501
15737193	-385389392
15754297	-898274910
15882410	-103156501
15917399	-103156501
15921007	-928683698
15957078	-241710955
16008043	-330752999
16063947	-868588878
16063947	-103156501
16063947	-898274910
16063947	-928683698
16082461	-241710955
16114159	-103156501
16150892	-499258438
16150892	-666881209
16261642	-815569573
16261642	-352539446
16261642	-456011871
16261642	-424980605
16261642	-683863698
16261642	-512789675
16261642	-928683698
16261642	-492940968
16261642	-384231128
16273155	-103156501
16344458	-103156501
16414840	-103156501
16414840	-529782437
16414840	-931365184
16445971	-103156501
16499760	-241710955
16500132	-868588878
16500132	-373214191
16500132	-628107347
16500132	-241710955
16500132	-529782437
16500132	-554762686
16500132	-294905131
16500132	-299933802
16500132	-474179708
16500132	-898274910
16500132	-811314161
16500132	-385389392
16500132	-666881209
16500132	-330752999
16500132	-928683698
16500132	-305571382
16539364	-666881209
16549588	-529782437
16618597	-928683698
16618603	-385389392
16630471	-928683698
16691335	-103156501
16741730	-384231128
16741730	-346411305
16758274	-499258438
16788565	-425392760
16812457	-131795844
16812457	-554762686
16812457	-424980605
16812457	-665534922
16817337	-928683698
16856435	-499258438
16864484	-221098680
16864484	-928683698
16874548	-425392760
16874548	-352539446
16874548	-651903818
16874548	-512789675
16874548	-180220042
16932623	-103156501
16962385	-499258438
16962385	-103156501
16962385	-928683698
16967450	-811314161
17014227	-103156501
17076916	-103156501
17082705	-666881209
17124068	-241710955
17132073	-241710955
17208048	-537209019
17208048	-352539446
17208048	-236091575
17208048	-385389392
17208048	-665534922
17267888	-474179708
17515509	-604930246
17519975	-103156501
17616709	-204034903
17616709	-425392760
17616709	-352539446
17616709	-529782437
17616709	-236091575
17616709	-385389392
17616709	-210551924
17616709	-384231128
17616709	-154778007
17616709	-346411305
17699154	-928683698
17774807	-330752999
17901802	-373214191
17901802	-241710955
17901802	-352539446
17901802	-299933802
17901802	-131386729
17901802	-811314161
17901802	-666881209
17901802	-759555170
17901802	-384231128
17901802	-154778007
17917304	-385389392
17940697	-103156501
17952265	-759555170
17996777	-961796259
17996777	-221098680
17996777	-898274910
17996777	-928683698
18011567	-811314161
18057973	-529782437
18126420	-931365184
18132152	-928683698
18132447	-928683698
18137493	-628107347
18137493	-103156501
18137493	-928683698
18137493	-384231128
18138783	-898274910
18170236	-385389392
18170236	-154778007
18226501	-352539446
18322879	-103156501
18380354	-499258438
18380354	-131795844
18380354	-425392760
18380354	-852280370
18380354	-103156501
18380354	-352539446
18380354	-607432377
18380354	-529782437
18380354	-554762686
18380354	-299933802
18380354	-683863698
18380354	-898274910
18380354	-811314161
18380354	-977641832
18380354	-512789675
18380354	-271250920
18380354	-666881209
18380354	-180220042
18380354	-305571382
18380354	-931365184
18443544	-330752999
18459098	-103156501
18459998	-131795844
18459998	-628107347
18459998	-759555170
18459998	-330752999
18459998	-492940968
18522880	-474179708
18522880	-928683698
18575985	-103156501
18584465	-236091575
18584465	-604930246
18589158	-103156501
18674059	-103156501
18678994	-499258438
18760630	-330752999
18776400	-385389392
18776400	-928683698
19043898	-103156501
19063594	-637424926
19091089	-352539446
19100186	-103156501
19134842	-348020063
19134842	-815569573
19134842	-103156501
19134842	-931365184
19186316	-103156501
19368372	-811314161
19409843	-499258438
19409843	-103156501
19466322	-330752999
19493388	-928683698
19524477	-666881209
19571749	-499258438
19571749	-373214191
19571749	-385389392
19571749	-759555170
19571749	-330752999
19571749	-928683698
19571749	-305571382
19584505	-554762686
19584505	-305571382
19832847	-928683698
19838861	-294905131
19878379	-537209019
19878379	-154778007
19896163	-384231128
19930578	-474179708
19936170	-499258438
19997286	-352539446
19997286	-529782437
19997286	-554762686
19997286	-346411305
19998664	-103156501
20017352	-103156501
20017352	-474179708
20017352	-385389392
20035420	-103156501
20067323	-103156501
20067323	-330752999
20117349	-607432377
20117349	-529782437
20117349	-305571382
20117349	-154778007
20179286	-103156501
20206068	-928683698
20289754	-529782437
20357102	-103156501
20388996	-103156501
20542769	-928683698
20594165	-868588878
20594165	-811314161
20659455	-103156501
20723310	-928683698
20768509	-604930246
20783415	-241710955
20783415	-236091575
20783415	-474179708
20813734	-385389392
20857182	-628107347
20961076	-103156501
20963102	-928683698
21002349	-241710955
21032009	-529782437
21034153	-385389392
21075141	-154778007
21116613	-928683698
21121977	-385389392
21173500	-373214191
21173500	-628107347
21173500	-759555170
21182260	-868588878
21182260	-236091575
21182260	-330752999
21191360	-221098680
21191397	-666881209
21253739	-241710955
21253739	-928683698
21279630	-425392760
21357366	-537209019
21405587	-103156501
21409281	-898274910
21409281	-154778007
21431556	-103156501
21464287	-240933838
21464287	-628107347
21464287	-815569573
21464287	-456011871
21464287	-607432377
21464287	-554762686
21464287	-299933802
21464287	-683863698
21464287	-759555170
21464287	-931365184
21464287	-503315026
21488909	-537209019
21488909	-221098680
21488909	-665534922
21488909	-330752999
21488909	-154778007
21502505	-103156501
21592146	-369880643
21592146	-537209019
21592146	-103156501
21592146	-554762686
21592146	-474179708
21592146	-811314161
21592146	-385389392
21592146	-928683698
21593699	-221098680
21731432	-385389392
21829755	-928683698
21848530	-499258438
21885304	-529782437
21899394	-928683698
21904680	-241710955
21904680	-103156501
21969190	-385389392
22003155	-228136809
22122481	-103156501
22122481	-928683698
22182104	-928683698
22213152	-369880643
22213152	-241710955
22213152	-103156501
22213152	-607432377
22213152	-683863698
22213152	-512789675
22213152	-271250920
22213152	-492940968
22213152	-154778007
22213152	-931365184
22213152	-346411305
22252705	-537209019
22252705	-241710955
22252705	-424980605
22285003	-103156501
22304067	-898274910
22310694	-651903818
22367308	-898274910
22439434	-628107347
22516505	-221098680
22590142	-352539446
22590142	-474179708
22590142	-512789675
22590142	-154778007
22596144	-928683698
22745590	-665534922
22769278	-305571382
22800235	-385389392
22819824	-868588878
22819824	-815569573
22819824	-241710955
22819824	-103156501
22819824	-228136809
22819824	-352539446
22819824	-529782437
22819824	-424980605
22819824	-811314161
22819824	-385389392
22819824	-330752999
22819824	-928683698
22819824	-492940968
22819824	-384231128
22829740	-103156501
22863856	-180220042
22863856	-759555170
22863856	-154778007
22887104	-330752999
22891816	-928683698
22937742	-103156501
23094852	-503315026
23196243	-103156501
23252786	-228136809
23253635	-928683698
23276815	-103156501
23327270	-241710955
23327270	-330752999
23351779	-103156501
23372766	-221098680
23375508	-103156501
23375508	-385389392
23375508	-384231128
23375508	-346411305
23440459	-499258438
23440459	-474179708
23522200	-628107347
23522200	-352539446
23522200	-424980605
23522200	-649080113
23522200	-928683698
23529507	-103156501
23542536	-928683698
23555363	-607432377
23562515	-928683698
23584796	-499258438
23584796	-103156501
23584796	-228136809
23584796	-928683698
23649376	-811314161
23649376	-330752999
23665036	-103156501
23686831	-385389392
23686831	-928683698
23719064	-103156501
23812042	-204034903
23812042	-868588878
23812042	-628107347
23812042	-221098680
23812042	-241710955
23812042	-103156501
23812042	-529782437
23812042	-811314161
23812042	-385389392
23812042	-330752999
23812042	-154778007
23842766	-103156501
23878352	-499258438
23925170	-221098680
23932520	-554762686
24054757	-628107347
24054757	-928683698
24066355	-898274910
24066355	-385389392
24079036	-928683698
24128602	-103156501
24163381	-898274910
24187909	-474179708
24194708	-221098680
24223069	-103156501
24249812	-499258438
24249812	-330752999
24249812	-384231128
24320217	-204034903
24320217	-868588878
24320217	-131795844
24320217	-309778106
24320217	-373214191
24320217	-852280370
24320217	-103156501
24320217	-529782437
24320217	-554762686
24320217	-236091575
24320217	-359850857
24320217	-683863698
24320217	-811314161
24320217	-385389392
24320217	-651903818
24320217	-977641832
24320217	-218534384
24320217	-271250920
24320217	-180220042
24320217	-152730447
24320217	-210551924
24320217	-928683698
24320217	-492940968
24320217	-305571382
24320217	-931365184
24320217	-346411305
24440915	-928683698
24445499	-868588878
24445499	-131795844
24445499	-373214191
24445499	-628107347
24445499	-946991561
24445499	-241710955
24445499	-103156501
24445499	-529782437
24445499	-683863698
24445499	-811314161
24445499	-385389392
24445499	-928683698
24445499	-492940968
24445499	-305571382
24445499	-384231128
24445499	-154778007
24454206	-204034903
24454206	-499258438
24454206	-868588878
24454206	-131795844
24454206	-348020063
24454206	-373214191
24454206	-240933838
24454206	-125953531
24454206	-628107347
24454206	-946991561
24454206	-537209019
24454206	-795421927
24454206	-221098680
24454206	-815569573
24454206	-425392760
24454206	-241710955
24454206	-103156501
24454206	-228136809
24454206	-352539446
24454206	-456011871
24454206	-607432377
24454206	-529782437
24454206	-554762686
24454206	-294905131
24454206	-236091575
24454206	-299933802
24454206	-474179708
24454206	-131386729
24454206	-359850857
24454206	-424980605
24454206	-683863698
24454206	-875588248
24454206	-898274910
24454206	-811314161
24454206	-649080113
24454206	-385389392
24454206	-651903818
24454206	-977641832
24454206	-271250920
24454206	-666881209
24454206	-180220042
24454206	-665534922
24454206	-759555170
24454206	-152730447
24454206	-210551924
24454206	-330752999
24454206	-928683698
24454206	-492940968
24454206	-305571382
24454206	-384231128
24454206	-154778007
24454206	-931365184
24454206	-503315026
24454206	-346411305
24510829	-103156501
24554191	-811314161
24576558	-103156501
24616716	-554762686
24616716	-811314161
24616716	-492940968
24616716	-305571382
24664244	-373214191
24664244	-898274910
24664244	-928683698
24664244	-305571382
24726112	-928683698
24744798	-236091575
24797529	-385389392
24809329	-352539446
24839767	-103156501
24839767	-474179708
24847849	-385389392
24924489	-204034903
24924489	-373214191
24924489	-241710955
24924489	-529782437
24924489	-554762686
24924489	-299933802
24924489	-218534384
24924489	-666881209
24924489	-305571382
24924489	-154778007
24996283	-385389392
24999364	-537209019
24999364	-103156501
25008721	-241710955
25011500	-529782437
25011500	-236091575
25011500	-474179708
25011500	-346411305
25053745	-946991561
25053745	-425392760
25079115	-348020063
25079115	-373214191
25079115	-815569573
25079115	-241710955
25079115	-131386729
25079115	-424980605
25079115	-330752999
25079115	-928683698
25079115	-154778007
25204908	-425392760
25204908	-474179708
25204908	-898274910
25204908	-385389392
25204908	-210551924
25213141	-898274910
25234893	-103156501
25282060	-868588878
25282060	-373214191
25282060	-946991561
25282060	-815569573
25282060	-241710955
25282060	-103156501
25282060	-228136809
25282060	-352539446
25282060	-529782437
25282060	-554762686
25282060	-683863698
25282060	-898274910
25282060	-651903818
25282060	-180220042
25282060	-665534922
25282060	-928683698
25282060	-492940968
25282060	-305571382
25282060	-346411305
25331461	-330752999
25391697	-103156501
25428286	-499258438
25428286	-868588878
25428286	-131795844
25428286	-369880643
25428286	-309778106
25428286	-125953531
25428286	-537209019
25428286	-241710955
25428286	-456011871
25428286	-607432377
25428286	-554762686
25428286	-637424926
25428286	-299933802
25428286	-683863698
25428286	-811314161
25428286	-271250920
25428286	-666881209
25428286	-180220042
25428286	-665534922
25428286	-492940968
25428286	-154778007
25557537	-898274910
25667026	-928683698
25675860	-103156501
25686912	-103156501
25721999	-537209019
25733389	-221098680
25828668	-474179708
25834037	-499258438
25859051	-103156501
25918341	-946991561
25918341	-815569573
25918341	-425392760
25918341	-131386729
25918341	-424980605
25918341	-651903818
25918341	-384231128
25918341	-346411305
25938542	-503315026
25939481	-928683698
25955878	-499258438
25955878	-228136809
25955878	-651903818
25955878	-346411305
25974219	-131795844
25974219	-928683698
26026617	-103156501
26086032	-928683698
26163054	-103156501
26257828	-346411305
26265897	-103156501
26299469	-651903818
26322162	-898274910
26329391	-241710955
26329391	-154778007
26356359	-928683698
26517380	-103156501
26581820	-815569573
26658999	-928683698
26670801	-961796259
26735308	-103156501
26735308	-604930246
26744384	-228136809
26744384	-492940968
26751520	-666881209
26794917	-103156501
26898137	-103156501
27005788	-103156501
27025748	-529782437
27025748	-424980605
27025748	-811314161
27035889	-125953531
27112462	-131795844
27112462	-103156501
27112462	-607432377
27112462	-554762686
27112462	-474179708
27112462	-131386729
27112462	-359850857
27112462	-683863698
27112462	-811314161
27112462	-385389392
27112462	-651903818
27112462	-218534384
27112462	-180220042
27112462	-330752999
27112462	-492940968
27112462	-384231128
27113286	-499258438
27155208	-103156501
27168096	-103156501
27205369	-103156501
27205369	-666881209
27234118	-928683698
27283510	-499258438
27298583	-385389392
27354161	-928683698
27363577	-928683698
27372479	-628107347
27372479	-928683698
27389933	-103156501
27478093	-103156501
27490441	-330752999
27746125	-474179708
27781553	-210551924
27782213	-474179708
27791392	-928683698
27804183	-103156501
27843011	-103156501
27843011	-385389392
27873675	-103156501
27880709	-204034903
27880709	-868588878
27880709	-373214191
27880709	-240933838
27880709	-628107347
27880709	-946991561
27880709	-815569573
27880709	-425392760
27880709	-241710955
27880709	-103156501
27880709	-228136809
27880709	-352539446
27880709	-607432377
27880709	-529782437
27880709	-554762686
27880709	-294905131
27880709	-236091575
27880709	-131386729
27880709	-424980605
27880709	-683863698
27880709	-604930246
27880709	-811314161
27880709	-385389392
27880709	-651903818
27880709	-218534384
27880709	-180220042
27880709	-210551924
27880709	-330752999
27880709	-928683698
27880709	-492940968
27880709	-305571382
27880709	-384231128
27880709	-154778007
27880709	-503315026
27880709	-346411305
27973444	-103156501
27985952	-236091575
28019420	-811314161
28077388	-815569573
28077388	-424980605
28098100	-373214191
28098100	-529782437
28098100	-474179708
28098100	-154778007
28167435	-961796259
28167435	-928683698
28183938	-103156501
28192251	-928683698
28199159	-241710955
28387135	-103156501
28387135	-352539446
28406056	-474179708
28406056	-385389392
28426013	-103156501
28438088	-103156501
28447487	-474179708
28447487	-928683698
28495159	-537209019
28601058	-529782437
28601058	-554762686
28601058	-811314161
28601058	-305571382
28602066	-330752999
28609064	-369880643
28609064	-607432377
28609064	-492940968
28609064	-384231128
28729333	-221098680
28896059	-373214191
28900999	-651903818
28901701	-499258438
28901701	-218534384
28901701	-180220042
28913361	-103156501
28978794	-241710955
29013377	-241710955
29013377	-131386729
29013377	-928683698
29035526	-241710955
29035526	-811314161
29035526	-666881209
29035526	-503315026
29112166	-103156501
29169850	-103156501
29202472	-373214191
29202472	-811314161
29230743	-103156501
29257828	-204034903
29257828	-928683698
29266958	-241710955
29267379	-928683698
29302495	-474179708
29334014	-928683698
29365166	-103156501
29451564	-928683698
29458536	-537209019
29493853	-537209019
29496628	-221098680
29515372	-103156501
29525271	-221098680
29525271	-474179708
29525271	-424980605
29525271	-180220042
29525271	-928683698
29556509	-103156501
29594402	-103156501
29646900	-103156501
29648932	-204034903
29648932	-499258438
29648932	-898274910
29648932	-305571382
29667789	-228136809
29667789	-352539446
29667789	-928683698
29819655	-241710955
29819655	-103156501
29825418	-103156501
29835418	-474179708
29935980	-210551924
29955027	-103156501
29994480	-811314161
30027723	-373214191
30027723	-928683698
30027723	-492940968
30043298	-499258438
30043298	-868588878
30043298	-628107347
30043298	-241710955
30043298	-103156501
30043298	-554762686
30043298	-236091575
30043298	-474179708
30043298	-131386729
30043298	-359850857
30043298	-898274910
30043298	-811314161
30043298	-330752999
30043298	-928683698
30043298	-154778007
30089563	-554762686
30089563	-385389392
30089563	-305571382
30117371	-666881209
30120009	-204034903
30120009	-683863698
30120009	-385389392
30123092	-499258438
30123092	-131795844
30123092	-815569573
30123092	-241710955
30123092	-103156501
30123092	-352539446
30123092	-529782437
30123092	-385389392
30123092	-492940968
30139072	-499258438
30139072	-529782437
30139072	-649080113
30139072	-651903818
30139072	-330752999
30184801	-928683698
30286736	-103156501
30310372	-385389392
30441160	-499258438
30441160	-898274910
30441160	-651903818
30441160	-210551924
30441160	-928683698
30483401	-795421927
30483401	-241710955
30483401	-529782437
30483401	-474179708
30483401	-811314161
30483401	-385389392
30483401	-154778007
30557507	-241710955
30581850	-103156501
30697625	-928683698
30705997	-103156501
30818035	-352539446
30818035	-154778007
30818379	-537209019
30853133	-373214191
30853504	-241710955
30853504	-352539446
30871604	-221098680
30896141	-474179708
30945434	-330752999
30963384	-152730447
30965327	-131795844
30965327	-554762686
30965327	-359850857
30965327	-811314161
30965327	-666881209
31027160	-103156501
31029124	-103156501
31167611	-330752999
31239721	-385389392
31279835	-604930246
31283809	-811314161
31311195	-373214191
31311195	-241710955
31311195	-529782437
31311195	-604930246
31311195	-180220042
31345742	-241710955
31349971	-499258438
31469933	-103156501
31469933	-180220042
31571378	-529782437
31635461	-241710955
31635461	-236091575
31635461	-811314161
31635461	-928683698
31635461	-154778007
31730907	-759555170
31736781	-373214191
31736781	-346411305
31808569	-928683698
31810344	-103156501
31922794	-241710955
31950786	-815569573
31950786	-529782437
31950786	-492940968
31950786	-154778007
31957033	-103156501
32173035	-103156501
32173035	-529782437
32173035	-154778007
32242660	-537209019
32278190	-385389392
32346455	-103156501
32524375	-961796259
32537445	-103156501
32554896	-103156501
32563293	-330752999
32589482	-385389392
32641886	-103156501
32756905	-537209019
32804640	-385389392
32810589	-385389392
32889350	-928683698
32974019	-131795844
32974019	-373214191
32974019	-240933838
32974019	-815569573
32974019	-529782437
32974019	-236091575
32974019	-683863698
32974019	-875588248
32974019	-898274910
32974019	-512789675
32974019	-759555170
32974019	-492940968
32974019	-931365184
32986296	-868588878
32986296	-898274910
32986296	-928683698
32986296	-154778007
33038123	-868588878
33038123	-236091575
33090818	-604930246
33093128	-330752999
33118865	-425392760
33118865	-241710955
33118865	-928683698
33126635	-928683698
33157036	-811314161
33206010	-898274910
33228663	-103156501
33235492	-154778007
33296555	-154778007
33299761	-221098680
33361196	-628107347
33389236	-928683698
33469582	-529782437
33469582	-299933802
33469582	-651903818
33469582	-666881209
33469582	-928683698
33469582	-492940968
33495411	-103156501
33520452	-474179708
33541806	-666881209
33541806	-152730447
33542026	-103156501
33542026	-330752999
33568531	-868588878
33568531	-131795844
33568531	-529782437
33568531	-554762686
33568531	-811314161
33568531	-759555170
33568531	-330752999
33618343	-103156501
33624204	-103156501
33652461	-499258438
33652461	-352539446
33652461	-474179708
33652461	-898274910
33652461	-651903818
33679825	-928683698
33709769	-537209019
33709769	-154778007
33759498	-221098680
33759498	-103156501
33772196	-299933802
33821280	-228667060
33863915	-204034903
33863915	-474179708
33863915	-928683698
33870815	-628107347
33870815	-928683698
34055278	-815569573
34055278	-241710955
34055278	-352539446
34055278	-474179708
34055278	-131386729
34055278	-811314161
34055278	-649080113
34055278	-385389392
34055278	-152730447
34055278	-330752999
34055278	-346411305
34158903	-898274910
34158903	-928683698
34160933	-928683698
34166233	-928683698
34170411	-131795844
34170411	-369880643
34170411	-352539446
34170411	-456011871
34170411	-529782437
34170411	-683863698
34170411	-492940968
34180403	-103156501
34236342	-961796259
34249279	-103156501
34271725	-946991561
34271725	-271250920
34355128	-928683698
34367534	-928683698
34372062	-103156501
34448504	-103156501
34458414	-103156501
34641120	-875588248
34650496	-474179708
34692322	-210551924
34692322	-305571382
34734836	-928683698
34749550	-928683698
34889865	-604930246
34932318	-241710955
34971963	-474179708
34975684	-373214191
34975684	-795421927
34975684	-241710955
34975684	-103156501
34975684	-352539446
35035771	-103156501
35042125	-373214191
35042125	-103156501
35042125	-529782437
35042125	-811314161
35042125	-385389392
35091054	-385389392
35091054	-928683698
35164003	-103156501
35165517	-628107347
35165517	-456011871
35165517	-554762686
35165517	-512789675
35165517	-928683698
35165517	-154778007
35207645	-103156501
35223090	-103156501
35255276	-228667060
35304694	-529782437
35304694	-330752999
35327410	-649080113
35334439	-204034903
35334439	-499258438
35334439	-628107347
35334439	-241710955
35334439	-103156501
35334439	-529782437
35334439	-236091575
35334439	-474179708
35334439	-898274910
35334439	-385389392
35334439	-666881209
35334439	-928683698
35334439	-346411305
35334840	-385389392
35334840	-210551924
35360307	-241710955
35384976	-131795844
35384976	-795421927
35384976	-241710955
35384976	-852280370
35384976	-352539446
35384976	-554762686
35384976	-236091575
35384976	-474179708
35384976	-875588248
35384976	-811314161
35384976	-649080113
35384976	-180220042
35384976	-759555170
35384976	-330752999
35384976	-492940968
35384976	-931365184
35394413	-666881209
35394413	-928683698
35457896	-348020063
35457896	-373214191
35457896	-815569573
35457896	-241710955
35457896	-352539446
35457896	-529782437
35457896	-554762686
35457896	-236091575
35457896	-359850857
35457896	-424980605
35457896	-683863698
35457896	-271250920
35457896	-759555170
35457896	-330752999
35457896	-928683698
35457896	-305571382
35479244	-928683698
35486786	-103156501
35527559	-868588878
35527559	-373214191
35527559	-103156501
35527559	-352539446
35527559	-604930246
35527559	-385389392
35527559	-305571382
35569783	-898274910
35573512	-537209019
35573512	-131386729
35573512	-385389392
35573512	-210551924
35573512	-154778007
35648626	-868588878
35648626	-795421927
35648626	-228136809
35648626	-811314161
35648626	-385389392
35648626	-651903818
35648626	-305571382
35648626	-503315026
35669044	-928683698
35678813	-204034903
35678813	-131795844
35678813	-369880643
35678813	-309778106
35678813	-240933838
35678813	-946991561
35678813	-815569573
35678813	-103156501
35678813	-456011871
35678813	-529782437
35678813	-554762686
35678813	-683863698
35678813	-218534384
[truncated: 54,598 more rows]

## Sheet: Fig1B
user	group
32699	-240946092
66829	-961796259
71735	-569455121
121461	-566261710
124644	-259909898
162437	-569455121
214010	-868588878
214010	-566261710
214010	-628107347
214010	-638570445
214010	-575067718
214010	-210551924
214010	-928683698
214010	-341456756
214010	-503315026
214989	-811314161
214989	-492940968
218854	-928683698
222914	-499258438
222914	-924342090
222914	-427689072
222914	-569455121
249150	-898274910
249150	-569455121
251025	-259909898
270712	-369880643
270712	-636204812
270712	-575067718
274128	-569455121
274128	-259909898
290486	-569455121
290486	-259909898
299013	-221098680
304478	-330752999
332466	-259909898
349877	-887921374
349877	-241710955
349877	-650085522
349877	-570759510
349877	-584958244
349877	-330752999
349877	-928683698
363568	-259909898
373199	-259909898
414325	-569455121
434105	-924342090
434105	-604930246
434105	-192424214
442773	-259909898
455102	-259909898
521559	-569455121
533327	-259909898
558634	-928683698
593944	-241710955
604475	-259909898
632573	-928683698
632573	-239320110
632573	-341456756
632573	-731127903
639717	-908303303
639717	-569455121
639717	-330752999
639717	-239320110
650116	-259909898
653488	-427689072
653488	-811314161
653488	-341456756
657179	-259909898
713262	-221098680
721158	-492940968
723644	-240946092
728341	-569455121
743733	-259909898
743954	-192424214
790619	-936836900
799457	-348020063
811577	-569455121
817531	-928683698
829662	-651903818
829662	-492940968
836486	-936836900
853448	-330752999
877027	-259909898
877868	-628107347
877868	-299933802
877868	-569455121
877868	-928683698
877868	-341456756
885581	-240946092
901134	-569455121
902047	-240946092
923518	-492940968
940474	-569455121
952578	-566261710
974539	-637424926
974539	-811314161
977349	-569455121
980673	-259909898
989872	-474179708
992924	-241710955
994001	-341456756
1005563	-259909898
1012386	-924342090
1023688	-474179708
1059163	-240946092
1072905	-259909898
1090019	-637424926
1112541	-259909898
1113759	-474179708
1128533	-259909898
1143599	-569455121
1161739	-566261710
1161739	-474179708
1161739	-898274910
1161739	-665534922
1162710	-286649727
1162710	-309778106
1162710	-352539446
1162710	-384231128
1162710	-734007863
1173989	-928683698
1183105	-259909898
1186230	-628107347
1186230	-330752999
1186230	-928683698
1186230	-259909898
1186758	-348020063
1186758	-908303303
1186758	-628107347
1186758	-946991561
1186758	-869568141
1186758	-636204812
1186758	-650085522
1186758	-570759510
1186758	-956330760
1186758	-811314161
1186758	-928683698
1186758	-492940968
1186758	-239320110
1186758	-263271834
1186758	-154778007
1186758	-761044128
1186758	-341456756
1186758	-259909898
1186758	-733541662
1214824	-928683698
1217000	-908303303
1240403	-341456756
1274791	-358595053
1283747	-569455121
1290731	-259909898
1312121	-936836900
1312195	-928683698
1325188	-221098680
1325188	-352539446
1325188	-898274910
1335073	-259909898
1340184	-259909898
1350867	-259909898
1421840	-499258438
1421840	-868588878
1421840	-924342090
1421840	-936836900
1421840	-628107347
1421840	-228136809
1421840	-352539446
1421840	-358595053
1421840	-869568141
1421840	-650085522
1421840	-910342899
1421840	-570759510
1421840	-898274910
1421840	-584958244
1421840	-444926219
1421840	-651903818
1421840	-512789675
1421840	-300221583
1421840	-533967292
1421840	-569455121
1421840	-210551924
1421840	-330752999
1421840	-928683698
1421840	-492940968
1421840	-192424214
1421840	-341456756
1421840	-503315026
1421840	-259909898
1445218	-259909898
1457004	-241710955
1457004	-575067718
1457004	-898274910
1457004	-427689072
1457004	-569455121
1457004	-928683698
1457004	-341456756
1457004	-259909898
1463393	-811314161
1486133	-259909898
1531464	-299933802
1552813	-259909898
1566386	-868588878
1566386	-924342090
1566386	-908303303
1566386	-566261710
1566386	-259593887
1566386	-350335486
1566386	-650085522
1566386	-570759510
1566386	-218534384
1566386	-330752999
1566386	-239320110
1566386	-734007863
1566386	-733541662
1569882	-204034903
1569882	-228136809
1569882	-352539446
1569882	-474179708
1569882	-575067718
1569882	-898274910
1569882	-569455121
1569882	-154778007
1569882	-259909898
1579667	-259909898
1582535	-259909898
1602618	-358595053
1602618	-928683698
1602618	-259909898
1604517	-259909898
1631180	-868588878
1631180	-924342090
1631180	-946991561
1631180	-352539446
1631180	-358595053
1631180	-474179708
1631180	-569455121
1631180	-192424214
1654405	-569455121
1654405	-259909898
1675319	-569455121
1686289	-569455121
1695693	-259909898
1697758	-569455121
1699379	-259909898
1714386	-628107347
1714386	-928683698
1714386	-239320110
1733114	-259909898
1739605	-259909898
1742669	-636204812
1742669	-733541662
1753545	-259909898
1756158	-259909898
1779060	-240946092
1790983	-259909898
1792806	-649080113
1795424	-566261710
1797737	-936836900
1831073	-928683698
1836982	-665534922
1836982	-928683698
1840353	-259909898
1847290	-928683698
1870500	-973734093
1877174	-569455121
1930484	-221098680
1932343	-936836900
1932343	-474179708
1932343	-341456756
1940332	-240946092
1940814	-240946092
1940814	-515694168
1940814	-566261710
1940814	-221098680
1940814	-352539446
1940814	-869568141
1940814	-811314161
1940814	-210551924
1940814	-154778007
1940814	-157207782
2029891	-241710955
2029891	-259909898
2035872	-221098680
2035872	-444926219
2039671	-259909898
2040278	-259909898
2046325	-259909898
2087986	-348020063
2087986	-908303303
2087986	-341792253
2087986	-575067718
2087986	-956330760
2087986	-427689072
2087986	-330752999
2087986	-928683698
2087986	-239320110
2087986	-136460977
2087986	-734007863
2094426	-569455121
2102965	-259909898
2116577	-499258438
2116577	-569455121
2134853	-259909898
2153233	-569455121
2153233	-259909898
2212998	-204034903
2212998	-936836900
2212998	-369880643
2212998	-566261710
2212998	-702801232
2212998	-425392760
2212998	-352539446
2212998	-869568141
2212998	-359850857
2212998	-898274910
2212998	-763219614
2212998	-811314161
2212998	-218534384
2212998	-210551924
2212998	-928683698
2212998	-492940968
2212998	-384231128
2212998	-154778007
2219028	-499258438
2219028	-924342090
2219028	-908303303
2219028	-566261710
2219028	-401702926
2219028	-359850857
2219028	-128336134
2219028	-427689072
2219028	-928683698
2219028	-734007863
2219028	-259909898
2239509	-499258438
2239509	-650085522
2239509	-569455121
2239509	-492940968
2239509	-239320110
2239509	-259909898
2240816	-928683698
2302884	-259909898
2332558	-569455121
2350247	-575067718
2350247	-569455121
2350247	-239320110
2368029	-946991561
2368029	-352539446
2368029	-637424926
2368029	-427689072
2368029	-569455121
2368029	-192424214
2368029	-259909898
2387922	-259909898
2392764	-575067718
2398534	-868588878
2436490	-241710955
2436490	-869568141
2436490	-474179708
2465366	-259909898
2485675	-569455121
2523626	-961796259
2537528	-868588878
2537528	-628107347
2537528	-928683698
2537528	-384231128
2537528	-259909898
2539522	-569455121
2539522	-259909898
2549520	-259909898
2577140	-259909898
2584863	-569455121
2588874	-628107347
2613726	-604930246
2613726	-928683698
2613726	-239320110
2617062	-348020063
2617062	-908303303
2617062	-628107347
2617062	-425392760
2617062	-401702926
2617062	-869568141
2617062	-299933802
2617062	-651903818
2617062	-569455121
2617062	-210551924
2617062	-928683698
2617062	-733541662
2621974	-569455121
2630244	-569455121
2644537	-241710955
2649606	-474179708
2677422	-221098680
2681857	-604930246
2688603	-575067718
2688603	-928683698
2688603	-259909898
2714669	-259909898
2715926	-569455121
2723562	-259909898
2724967	-259909898
2754990	-665534922
2754990	-259909898
2761481	-259909898
2781297	-868588878
2781297	-936836900
2781297	-997593644
2781297	-241710955
2781297	-869568141
2781297	-584958244
2781297	-811314161
2781297	-569455121
2781297	-492940968
2781297	-239320110
2781297	-259909898
2781297	-733541662
2785351	-240946092
2803244	-575067718
2814800	-425392760
2814800	-358595053
2814800	-444926219
2814800	-651903818
2814800	-259909898
2856834	-239320110
2868361	-259909898
2876444	-259909898
2878760	-908303303
2878760	-239320110
2878760	-341456756
2878760	-259909898
2908896	-395645819
2908896	-811314161
2931076	-928683698
2953678	-259909898
2992419	-204034903
2992419	-650085522
2992419	-474179708
2992419	-604930246
2992419	-569455121
2992419	-492940968
2992419	-192424214
2992419	-341456756
2992419	-734007863
3020197	-259909898
3029190	-499258438
3029190	-569455121
3050570	-569455121
3079684	-240946092
3092075	-569455121
3116655	-259909898
3124525	-259909898
3132210	-221098680
3135598	-569455121
3155493	-192424214
3170657	-569455121
3176863	-240946092
3179065	-569455121
3199111	-566261710
3199111	-358595053
3213082	-499258438
3213082	-868588878
3213082	-240946092
3213082	-887921374
3213082	-908303303
3213082	-584958244
3213082	-665534922
3213082	-569455121
3213082	-734007863
3231165	-569455121
3282108	-259909898
3312428	-241710955
3340507	-936836900
3340507	-427689072
3340507	-811314161
3340507	-492940968
3340507	-734007863
3343598	-154778007
3343598	-259909898
3353355	-566261710
3353355	-628107347
3353355	-636204812
3353355	-665534922
3353355	-928683698
3353355	-492940968
3353355	-239320110
3353355	-341456756
3359710	-125953531
3360134	-566261710
3360134	-763219614
3436013	-569455121
3466404	-569455121
3478381	-638570445
3478381	-221098680
3478381	-569455121
3478381	-154778007
3478381	-192424214
3478381	-259909898
3492058	-239320110
3514256	-259909898
3558367	-259909898
3562456	-936836900
3562456	-997593644
3562456	-869568141
3585644	-928683698
3585644	-259909898
3593585	-705397593
3624159	-259909898
3640786	-908303303
3644021	-192424214
3644087	-259909898
3648186	-259909898
3649315	-192424214
3649788	-259909898
3655874	-928683698
3671574	-259909898
3679898	-157207782
3687676	-928683698
3687676	-239320110
3687676	-341456756
3691538	-259909898
3721161	-131386729
3736126	-221098680
3772116	-474179708
3774007	-259909898
3785629	-259909898
3791086	-259909898
3825597	-569455121
3825597	-239320110
3844908	-650085522
3844908	-492940968
3887846	-218534384
3898423	-259909898
3903280	-569455121
3909453	-474179708
3909453	-928683698
3909453	-259909898
3958313	-868588878
3958313	-936836900
3958313	-348020063
3958313	-887921374
3958313	-997593644
3958313	-908303303
3958313	-566261710
3958313	-628107347
3958313	-638570445
3958313	-352539446
3958313	-650085522
3958313	-299933802
3958313	-570759510
3958313	-128336134
3958313	-811314161
3958313	-218534384
3958313	-533967292
3958313	-665534922
3958313	-330752999
3958313	-492940968
3958313	-384231128
3958313	-154778007
3958313	-734007863
3970352	-733541662
3977596	-928683698
3998800	-259909898
4001270	-928683698
4005512	-997593644
4006826	-928683698
4085622	-259909898
4086281	-569455121
4086281	-192424214
4092235	-259909898
4109868	-569455121
4125303	-352539446
4125303	-575067718
4138036	-358595053
4138036	-569455121
4140599	-358595053
4140599	-569455121
4210171	-946991561
4210171	-241710955
4210171	-474179708
4210171	-928683698
4210171	-492940968
4210171	-136460977
4237435	-239320110
4263185	-259909898
4281491	-868588878
4281491	-887921374
4281491	-650085522
4281491	-604930246
4281491	-427689072
4281491	-533967292
4308646	-924342090
4308646	-240946092
4308646	-515694168
4308646	-887921374
4308646	-997593644
4308646	-566261710
4308646	-395645819
4308646	-221098680
4308646	-650085522
4308646	-811314161
4308646	-239320110
4308646	-734007863
4310387	-259909898
4318017	-569455121
4330072	-651903818
4341521	-259909898
4344979	-259909898
4347961	-924342090
4347961	-348020063
4347961	-702801232
4347961	-259593887
4347961	-651903818
4347961	-210551924
4347961	-731127903
4354121	-638570445
4354121	-259909898
4444215	-259909898
4503205	-259909898
4552402	-259909898
4579747	-569455121
4588305	-228136809
4588305	-401702926
4588305	-570759510
4588305	-492940968
4588305	-192424214
4588305	-731127903
4588305	-259909898
4649050	-474179708
4649050	-259909898
4652178	-259909898
4661482	-444926219
4705793	-569455121
4803791	-401702926
4833742	-569455121
4836030	-474179708
4882945	-569455121
4896622	-259909898
4957563	-569455121
4969708	-204034903
4969708	-499258438
4969708	-348020063
4969708	-702801232
4969708	-898274910
4969708	-569455121
4995930	-651903818
4995930	-192424214
5005253	-348020063
5005253	-239320110
5029372	-499258438
5029372	-569455121
5029372	-259909898
5049464	-575067718
5080380	-259909898
5083119	-575067718
5083119	-604930246
5104428	-594800445
5113547	-474179708
5130301	-221098680
5130486	-282336893
5130486	-651903818
5130486	-569455121
5130486	-928683698
5130486	-341456756
5133131	-604930246
5137962	-192424214
5140148	-241710955
5155929	-221098680
5155929	-228136809
5174855	-259909898
5180067	-569455121
5180265	-569455121
5182025	-604930246
5187408	-499258438
5187408	-997593644
5187408	-228136809
5187408	-358595053
5187408	-650085522
5187408	-327811429
5187408	-898274910
5187408	-584958244
5187408	-427689072
5187408	-651903818
5187408	-533967292
5187408	-569455121
5187408	-210551924
5187408	-492940968
5199753	-259909898
5206702	-474179708
5219059	-961796259
5230620	-928683698
5240846	-259909898
5245745	-499258438
5245745	-795421927
5245745	-702801232
5245745	-241710955
5245745	-228136809
5245745	-299933802
5245745	-359850857
5245745	-651903818
5245745	-512789675
5245745	-492940968
5245745	-136460977
5281722	-309778106
5281722	-154778007
5293627	-474179708
5301435	-259909898
5322281	-259909898
5328168	-259909898
5333335	-221098680
5365701	-924342090
5365701	-427689072
5365701	-734007863
5375978	-259909898
5388813	-259909898
5390041	-569455121
5391248	-259909898
5403584	-259909898
5410896	-474179708
5418665	-628107347
5418665	-228136809
5418665	-352539446
5418665	-637424926
5418665	-575067718
5418665	-569455121
5418665	-192424214
5418665	-341456756
5418665	-259909898
5419019	-401702926
5419019	-928683698
5419019	-492940968
5420329	-569455121
5420329	-928683698
5431350	-330752999
5465259	-569455121
5471987	-259909898
5493370	-569455121
5524750	-259909898
5578640	-259909898
5584721	-474179708
5595454	-908303303
5595454	-566261710
5603796	-192424214
5618572	-341456756
5626410	-259909898
5628746	-569455121
5638505	-259909898
5647402	-997593644
5648402	-239320110
5663111	-259909898
5703966	-259909898
5716058	-241710955
5722982	-928683698
5736007	-569455121
5751684	-192424214
5767793	-221098680
5776582	-259909898
5793708	-940756359
5799626	-241710955
5799626	-928683698
5822222	-569455121
5822222	-928683698
5823167	-259909898
5844252	-259909898
5853345	-887921374
5853345	-221098680
5853345	-239320110
5853345	-259909898
5870500	-928683698
5900419	-936836900
5900419	-887921374
5900419	-395645819
5900419	-221098680
5900419	-352539446
5900419	-636204812
5900419	-427689072
5900419	-330752999
5900419	-239320110
5900419	-734007863
5910278	-569455121
5914682	-924342090
5914682	-936836900
5914682	-348020063
5914682	-908303303
5914682	-566261710
5914682	-628107347
5914682	-961796259
5914682	-650085522
5914682	-341792253
5914682	-789926531
5914682	-570759510
5914682	-584958244
5914682	-128336134
5914682	-300221583
5914682	-533967292
5914682	-210551924
5914682	-330752999
5914682	-928683698
5914682	-492940968
5914682	-731127903
5914682	-734007863
5938682	-868588878
5938682	-936836900
5938682	-908303303
5938682	-566261710
5938682	-241710955
5938682	-259593887
5938682	-350335486
5938682	-352539446
5938682	-456011871
5938682	-636204812
5938682	-650085522
5938682	-474179708
5938682	-575067718
5938682	-570759510
5938682	-956330760
5938682	-128336134
5938682	-427689072
5938682	-651903818
5938682	-210551924
5938682	-354828361
5938682	-928683698
5938682	-492940968
5938682	-384231128
5938682	-154778007
5938682	-192424214
5938682	-761044128
5938682	-731127903
5938682	-734007863
5938682	-733541662
5953627	-569455121
5959228	-259909898
5967021	-908303303
5967021	-733541662
5970385	-961796259
5977245	-924342090
5977245	-240946092
5977245	-395645819
5977245	-221098680
5977245	-352539446
5977245	-401702926
5977245	-650085522
5977245	-570759510
5977245	-569455121
5977245	-263271834
6011661	-936836900
6011661	-369880643
6011661	-887921374
6011661	-997593644
6011661	-395645819
6011661	-241710955
6011661	-352539446
6011661	-401702926
6011661	-650085522
6011661	-575067718
6011661	-570759510
6011661	-128336134
6011661	-811314161
6011661	-651903818
6011661	-512789675
6011661	-330752999
6011661	-928683698
6011661	-492940968
6011661	-239320110
6011661	-384231128
6011661	-154778007
6011661	-217798413
6011661	-734007863
6011661	-733541662
6039534	-569455121
6046290	-936836900
6046290	-474179708
6046290	-341456756
6088050	-259909898
6142086	-868588878
6142086	-936836900
6142086	-369880643
6142086	-348020063
6142086	-908303303
6142086	-628107347
6142086	-946991561
6142086	-221098680
6142086	-350335486
6142086	-228136809
6142086	-401702926
6142086	-650085522
6142086	-299933802
6142086	-474179708
6142086	-359850857
6142086	-575067718
6142086	-789926531
6142086	-570759510
6142086	-128336134
6142086	-427689072
6142086	-811314161
6142086	-512789675
6142086	-665534922
6142086	-210551924
6142086	-330752999
6142086	-928683698
6142086	-492940968
6142086	-263271834
6142086	-384231128
6142086	-761044128
6142086	-731127903
6142086	-734007863
6150856	-259909898
6154560	-928683698
6154560	-492940968
6168371	-259909898
6173658	-445554970
6174646	-499258438
6174646	-868588878
6174646	-924342090
6174646	-908303303
6174646	-221098680
6174646	-352539446
6174646	-327811429
6174646	-569455121
6174646	-239320110
6174646	-733541662
6186272	-492940968
6203478	-241710955
6211758	-259909898
6213687	-569455121
6213687	-445554970
6243866	-259909898
6280283	-259909898
6348330	-259909898
6357219	-569455121
6358699	-259909898
6393577	-259909898
6411988	-259909898
6433320	-259909898
6460440	-569455121
6460440	-734007863
6460440	-259909898
6490210	-569455121
6495302	-928683698
6495302	-259909898
6503255	-259909898
6515743	-341456756
6581585	-569455121
6608554	-869568141
6635116	-924342090
6635116	-908303303
6635116	-928683698
6635116	-239320110
6643934	-259909898
6644168	-474179708
6655047	-259909898
6739641	-910342899
6739641	-341792253
6739641	-973734093
6739641	-341456756
6753817	-569455121
6759783	-887921374
6777605	-928683698
6785109	-868588878
6785109	-566261710
6785109	-575067718
6785109	-734007863
6802637	-569455121
6814703	-240946092
6854894	-259909898
6863411	-569455121
6895397	-569455121
6905789	-638570445
6919171	-569455121
6924048	-192424214
6924048	-259909898
6924360	-811314161
6924360	-569455121
6935487	-474179708
6935487	-128336134
6935487	-218534384
6935487	-512789675
6944120	-575067718
6944120	-192424214
6946132	-569455121
6946132	-259909898
6976795	-570759510
6979187	-241710955
6997449	-569455121
7007123	-259909898
7040997	-910342899
7040997	-259909898
7063811	-259909898
7080996	-499258438
7080996	-868588878
7080996	-936836900
7080996	-369880643
7080996	-348020063
7080996	-630327212
7080996	-997593644
7080996	-566261710
7080996	-628107347
7080996	-852280370
7080996	-352539446
7080996	-401702926
7080996	-650085522
7080996	-131386729
7080996	-359850857
7080996	-128336134
7080996	-811314161
7080996	-845976096
7080996	-300221583
7080996	-533967292
7080996	-330752999
7080996	-928683698
7080996	-492940968
7080996	-239320110
7080996	-136460977
7088821	-928683698
7094774	-936836900
7094774	-348020063
7094774	-241710955
7094774	-352539446
7094774	-359850857
7094774	-128336134
7094774	-665534922
7094774	-330752999
7094774	-928683698
7094774	-136460977
7106492	-358595053
7106492	-575067718
7106492	-734007863
7144657	-569455121
7168481	-259909898
7169977	-259909898
7170048	-569455121
7191735	-928683698
7199017	-259909898
7244544	-569455121
7257701	-569455121
7294433	-358595053
7304420	-259909898
7310364	-569455121
7327912	-259909898
7339284	-259909898
7363718	-259909898
7366168	-259909898
7394055	-241710955
7394055	-869568141
7394055	-259909898
7405216	-936836900
7405216	-908303303
7405216	-474179708
7421421	-868588878
7421421	-569455121
7421421	-503315026
7430428	-569455121
7453004	-350335486
7453004	-569455121
7458094	-259909898
7460025	-811314161
7466442	-228136809
7466442	-401702926
7466442	-474179708
7495620	-240946092
7495620	-887921374
7495620	-294905131
7495620	-427689072
7495620	-928683698
7495620	-492940968
7503122	-868588878
7503122	-515694168
7503122	-650085522
7503122	-575067718
7503122	-775534919
7503122	-300221583
7503122	-354828361
7503122	-341456756
7503122	-733541662
7549243	-330752999
7580968	-928683698
7588518	-628107347
7599316	-348020063
7599316	-908303303
7599316	-928683698
7611262	-638570445
7637727	-474179708
7662118	-997593644
7688639	-569455121
7724551	-259909898
7759405	-352539446
7776139	-604930246
7797496	-352539446
7798570	-259909898
7836303	-928683698
7887474	-515694168
7887474	-286649727
7887474	-299933802
7887474	-300221583
7887474	-492940968
7927791	-239320110
7932476	-348020063
7932476	-908303303
7932476	-702801232
7932476	-352539446
7932476	-570759510
7932476	-330752999
7932476	-263271834
7932476	-761044128
7940442	-259909898
7951815	-973734093
7953408	-350335486
7998664	-499258438
7998664	-395645819
7998664	-259593887
7998664	-570759510
7998664	-898274910
7998664	-665534922
7998664	-569455121
7998664	-239320110
7998664	-341456756
8032742	-401702926
8047563	-221098680
8047563	-239320110
8068521	-259909898
8115434	-259909898
8120207	-259909898
8159291	-259909898
8194180	-928683698
8212331	-259909898
8238122	-241710955
8238122	-341456756
8242842	-259909898
8256375	-341456756
8274982	-240946092
8274982	-286649727
8274982	-887921374
8274982	-474179708
8274982	-427689072
8274982	-928683698
8274982	-492940968
8292190	-936836900
8292190	-733541662
8293247	-811314161
8339610	-887921374
8339610	-221098680
8339610	-734007863
8341808	-569455121
8453651	-499258438
8453651	-259909898
8491298	-928683698
8516937	-221098680
8516937	-575067718
8516937	-928683698
8528998	-569455121
8550383	-569455121
8566256	-259909898
8577385	-474179708
8579261	-259909898
8594420	-240946092
8599035	-924342090
8599035	-575067718
8606177	-330752999
8607884	-259909898
8650232	-259909898
8656686	-352539446
8663644	-569455121
8665016	-887921374
8699732	-259909898
8704105	-569455121
8715108	-259909898
8716384	-651903818
8724967	-569455121
8770784	-259909898
8843137	-811314161
8859481	-228136809
8864935	-869568141
8864935	-569455121
8864935	-210551924
8947716	-259909898
8949896	-928683698
9006375	-936836900
9010807	-259909898
9021462	-259909898
9050246	-636204812
9050246	-239320110
9118250	-350335486
9118250	-474179708
9124199	-259909898
9133296	-131386729
9137208	-499258438
9137208	-997593644
9137208	-241710955
9137208	-604930246
9137208	-259909898
9234590	-259909898
9264544	-259909898
9271331	-604930246
9273420	-239320110
9273420	-733541662
9280547	-259909898
9281294	-259909898
9293076	-474179708
9300368	-928683698
9318020	-566261710
9318020	-570759510
9357172	-330752999
9412022	-651903818
9429461	-924342090
9429461	-936836900
9429461	-348020063
9429461	-887921374
9429461	-997593644
9429461	-908303303
9429461	-566261710
9429461	-395645819
9429461	-946991561
9429461	-795421927
9429461	-259593887
9429461	-228136809
9429461	-358595053
9429461	-636204812
9429461	-650085522
9429461	-474179708
9429461	-575067718
9429461	-584958244
9429461	-956330760
9429461	-973734093
9429461	-300221583
9429461	-533967292
9429461	-330752999
9429461	-928683698
9429461	-492940968
9429461	-341456756
9430606	-259909898
9476495	-628107347
9476495	-259593887
9476495	-352539446
9476495	-259909898
9494050	-241710955
9498691	-259909898
9501240	-259909898
9520664	-241710955
9521619	-401702926
9521619	-575067718
9521619	-928683698
9521619	-341456756
9523517	-940756359
9523517	-395645819
9523517	-910342899
9523517	-341792253
9523517	-575067718
9523517	-973734093
9523517	-239320110
9523517	-341456756
9523517	-733541662
9570746	-997593644
9570746	-259593887
9570746	-898274910
9570746	-604930246
9570746	-811314161
9570746	-569455121
9570746	-192424214
9570746	-341456756
9570746	-259909898
9641313	-924342090
9641313	-936836900
9641313	-869568141
9659929	-221098680
9668729	-259909898
9709784	-259909898
9724852	-192424214
9730210	-734007863
9738479	-499258438
9738479	-868588878
9738479	-566261710
9738479	-628107347
9738479	-350335486
9738479	-649080113
9738479	-300221583
9738479	-665534922
9738479	-928683698
9738479	-341456756
9738479	-733541662
9764998	-569455121
9764998	-259909898
9771837	-259909898
9783013	-569455121
9802226	-221098680
9804430	-259909898
9809932	-348020063
9809932	-908303303
9809932	-474179708
9809932	-570759510
9809932	-928683698
9809932	-259909898
9820834	-569455121
9820834	-239320110
9884125	-898274910
9884125	-569455121
9884125	-330752999
9988373	-259909898
9994713	-997593644
9994713	-961796259
9994713	-869568141
9994713	-928683698
9994713	-341456756
9996180	-259909898
10000814	-259909898
10014770	-221098680
10019334	-569455121
10019334	-259909898
10036076	-569455121
10047049	-887921374
10047049	-908303303
10047049	-566261710
10047049	-228136809
10047049	-763219614
10047049	-427689072
10047049	-218534384
10047049	-300221583
10047049	-210551924
10047049	-330752999
10047049	-492940968
10084234	-259909898
10088975	-241710955
10092637	-868588878
10092637	-570759510
10168393	-241710955
10176451	-637424926
10176451	-569455121
10176451	-239320110
10176451	-259909898
10179463	-575067718
10181343	-638570445
10197981	-259909898
10219706	-348020063
10219706	-474179708
10219706	-789926531
10219706	-665534922
10219706	-263271834
10219706	-761044128
10219706	-731127903
10219706	-734007863
10219706	-733541662
10226911	-499258438
10226911	-908303303
10226911	-734007863
10234309	-499258438
10234309	-569455121
10241733	-221098680
10250520	-569455121
10251651	-239320110
10253396	-499258438
10253396	-569455121
10253396	-259909898
10274998	-638570445
10292080	-499258438
10298101	-868588878
10298101	-628107347
10298101	-898274910
10298101	-569455121
10298101	-330752999
10298101	-928683698
10298101	-239320110
10298101	-263271834
10298101	-733541662
10300306	-259909898
10379436	-928683698
10392429	-868588878
10392429	-869568141
10392429	-650085522
10392429	-575067718
10392429	-570759510
10392429	-427689072
10392429	-354828361
10392779	-259593887
10392779	-192424214
10394000	-946991561
10394000	-604930246
10422484	-928683698
10438565	-259909898
10472264	-330752999
10475816	-395645819
10475816	-239320110
10482463	-444926219
10487876	-241710955
10487876	-259909898
10489653	-259909898
10494609	-259909898
10534825	-259909898
10564643	-928683698
10569130	-628107347
10571292	-924342090
10571292	-936836900
10571292	-286649727
10571292	-348020063
10571292	-887921374
10571292	-908303303
10571292	-566261710
10571292	-221098680
10571292	-241710955
10571292	-869568141
10571292	-650085522
10571292	-299933802
10571292	-910342899
10571292	-474179708
10571292	-575067718
10571292	-570759510
10571292	-584958244
10571292	-128336134
10571292	-427689072
10571292	-665534922
10571292	-210551924
10571292	-928683698
10571292	-492940968
10571292	-384231128
10571292	-341456756
10571292	-731127903
10571292	-734007863
10579136	-259909898
10625098	-852280370
10636068	-569455121
10662247	-474179708
10662247	-569455121
10728058	-259909898
10756713	-569455121
10779827	-348020063
10779827	-761044128
10792900	-259909898
10798535	-259909898
10829921	-936836900
10829921	-628107347
10829921	-352539446
10829921	-811314161
10829921	-330752999
10829921	-928683698
10829921	-492940968
10839827	-204034903
10839827	-936836900
10839827	-241710955
10839827	-575067718
10839827	-811314161
10850879	-569455121
10850879	-928683698
10861854	-259909898
10864700	-241710955
10926715	-192424214
10929390	-569455121
10934039	-936836900
10934039	-928683698
10934039	-731127903
10940157	-221098680
10940157	-928683698
10989151	-259909898
11006719	-569455121
11017352	-811314161
11052367	-637424926
11073002	-401702926
11073002	-928683698
11073002	-192424214
11074083	-204034903
11074083	-628107347
11074083	-221098680
11074083	-131386729
11074083	-575067718
11074083	-811314161
11099810	-569455121
11099810	-239320110
11105777	-259593887
11109883	-569455121
11120654	-259909898
11128812	-868588878
11128812	-566261710
11128812	-352539446
11128812	-341456756
11142061	-569455121
11160699	-327811429
11160699	-584958244
11160699	-300221583
11160699	-492940968
11165617	-928683698
11166988	-474179708
11176736	-499258438
11176736	-936836900
11176736	-908303303
11176736	-125953531
11176736	-425392760
11176736	-241710955
11176736	-650085522
11176736	-570759510
11176736	-604930246
11176736	-300221583
11176736	-928683698
11176736	-492940968
11176736	-154778007
11176736	-192424214
11176736	-259909898
11217911	-928683698
11244655	-259909898
11251415	-569455121
11251415	-239320110
11257997	-936836900
11257997	-241710955
11257997	-401702926
11261466	-259909898
11266921	-259909898
11272142	-569455121
11272904	-936836900
11272904	-259909898
11312416	-239320110
11340786	-569455121
11345928	-259593887
11345928	-192424214
11364678	-259909898
11381742	-259909898
11409539	-228136809
11409539	-444926219
11409539	-811314161
11409539	-928683698
11409539	-192424214
11409539	-259909898
11410479	-499258438
11419215	-259909898
11428944	-928683698
11429221	-259909898
11430024	-259909898
11479307	-575067718
11479307	-734007863
11482893	-868588878
11482893	-427689072
11483415	-259909898
11515208	-604930246
11561102	-569455121
11593777	-569455121
11600209	-868588878
11600209	-240946092
11600209	-395645819
11600209	-650085522
11600209	-427689072
11600209	-665534922
11600209	-928683698
11666331	-868588878
11666331	-566261710
11666331	-395645819
11666331	-575067718
11666331	-263271834
11666331	-734007863
11666331	-259909898
11669215	-569455121
11692543	-259909898
11696480	-259909898
11714043	-259909898
11724830	-259909898
11745106	-570759510
11746063	-492940968
11748230	-259909898
11763824	-221098680
11763824	-575067718
11763824	-928683698
11764946	-569455121
11764946	-259909898
11765338	-259909898
11815649	-341456756
11815851	-997593644
11818507	-936836900
11818507	-369880643
11818507	-908303303
11818507	-352539446
11818507	-401702926
11818507	-650085522
11818507	-584958244
11818507	-811314161
11818507	-330752999
11818507	-731127903
11829360	-569455121
11843833	-259909898
11894327	-341456756
11897032	-936836900
11897032	-241710955
11897032	-811314161
11897032	-330752999
11897032	-928683698
11897032	-341456756
11951261	-445554970
11957728	-192424214
11957728	-259909898
11970163	-259909898
11981711	-259909898
11985960	-575067718
12010811	-259909898
12011363	-569455121
12026584	-630327212
12026584	-401702926
12026584	-300221583
12026584	-492940968
12026584	-259909898
12055753	-241710955
12056750	-259909898
12120175	-352539446
12120175	-734007863
12226441	-569455121
12231849	-499258438
12231849	-650085522
12231849	-474179708
12231849	-898274910
12231849	-604930246
12231849	-569455121
12231849	-192424214
12256742	-569455121
12262087	-936836900
12262087	-348020063
12262087	-997593644
12262087	-908303303
12262087	-566261710
12262087	-241710955
12262087	-401702926
12262087	-636204812
12262087	-474179708
12262087	-775534919
12262087	-956330760
12262087	-512789675
12262087	-665534922
12262087	-928683698
12262087	-492940968
12262087	-239320110
12262087	-263271834
12262087	-761044128
12276672	-192424214
12294814	-259909898
12317561	-192424214
12320975	-997593644
12324141	-259909898
12337845	-259909898
12339637	-259909898
12346718	-427689072
12347133	-569455121
12363398	-259909898
12376335	-499258438
12376335	-350335486
12378128	-569455121
12383372	-569455121
12383372	-259909898
12383581	-259909898
12383902	-569455121
12396005	-358595053
12396005	-192424214
12396005	-259909898
12407755	-928683698
12407755	-259909898
12417400	-259909898
12418493	-395645819
12418493	-636204812
12418493	-569455121
12418493	-239320110
12418493	-503315026
12430590	-928683698
12434409	-928683698
12465921	-259909898
12512709	-928683698
12543661	-997593644
12629863	-868588878
12629863	-887921374
12629863	-908303303
12629863	-427689072
12629863	-330752999
12629863	-734007863
12629871	-928683698
12645132	-928683698
12646577	-936836900
12646577	-997593644
12646577	-628107347
12646577	-638570445
12646577	-299933802
12646577	-427689072
12646577	-569455121
12649188	-665534922
12649188	-928683698
12649188	-239320110
12706407	-924342090
12706407	-997593644
12711904	-961796259
12711904	-241710955
12721762	-259909898
12726426	-259909898
12743376	-259909898
12760461	-259909898
12763069	-259909898
12796470	-569455121
12800985	-259909898
12801061	-259909898
12836937	-474179708
12836937	-898274910
12836937	-569455121
12853022	-499258438
12853022	-348020063
12853022	-887921374
12853022	-997593644
12853022	-566261710
12853022	-425392760
12853022	-570759510
12853022	-427689072
12853022	-665534922
12853022	-569455121
12853022	-330752999
12853022	-492940968
12853022	-239320110
12853022	-384231128
12853022	-390408815
12853022	-734007863
12853022	-259909898
12882657	-259909898
12888339	-369880643
12888339	-348020063
12888339	-887921374
12888339	-350335486
12888339	-973734093
12888339	-263271834
12888339	-761044128
12888339	-733541662
12888655	-241710955
12948694	-569455121
12979950	-241710955
12990432	-128336134
13042435	-566261710
13042435	-384231128
13049135	-499258438
13049135	-628107347
13049135	-221098680
13049135	-241710955
13049135	-474179708
13049135	-811314161
13049135	-512789675
13049135	-210551924
13049135	-928683698
13049135	-239320110
13049135	-154778007
13049135	-259909898
13092029	-569455121
13154528	-569455121
13178864	-341456756
13197928	-928683698
13202441	-569455121
13237145	-259909898
13247342	-240946092
13289359	-569455121
13290597	-651903818
13302220	-330752999
13306692	-928683698
13306692	-341456756
13330377	-259909898
13334869	-221098680
13334869	-636204812
13334869	-575067718
13334869	-569455121
13334869	-210551924
13334869	-239320110
13334869	-731127903
13335072	-221098680
13335072	-665534922
13335072	-569455121
13343038	-259909898
13364501	-928683698
13364501	-341456756
13406820	-928683698
13413799	-604930246
13418213	-492940968
13434597	-259909898
13453649	-928683698
13455496	-204034903
13455496	-499258438
13455496	-868588878
13455496	-924342090
13455496	-515694168
13455496	-936836900
13455496	-369880643
13455496	-887921374
13455496	-997593644
13455496	-908303303
13455496	-566261710
13455496	-395645819
13455496	-628107347
13455496	-946991561
13455496	-221098680
13455496	-241710955
13455496	-259593887
13455496	-350335486
13455496	-352539446
13455496	-358595053
13455496	-650085522
13455496	-299933802
13455496	-474179708
13455496	-575067718
13455496	-570759510
13455496	-898274910
13455496	-584958244
13455496	-128336134
13455496	-427689072
13455496	-811314161
13455496	-569455121
13455496	-330752999
13455496	-928683698
13455496	-492940968
13455496	-239320110
13455496	-384231128
13455496	-192424214
13455496	-445554970
13455496	-341456756
13455496	-503315026
13455496	-136460977
13455496	-731127903
13455496	-734007863
13455496	-259909898
13455496	-733541662
13457454	-928683698
13507734	-259909898
13536742	-259909898
13592963	-997593644
13592963	-327811429
13592963	-569455121
13592963	-928683698
13592963	-259909898
13598159	-898274910
13598159	-192424214
13600653	-569455121
13600653	-259909898
13611468	-259909898
13674901	-259909898
13687338	-259909898
13746877	-240946092
13748885	-936836900
13748885	-651903818
13748885	-569455121
13748885	-210551924
13748885	-192424214
13763683	-569455121
13763905	-259909898
13767297	-259909898
13790835	-241710955
13800980	-341456756
13806009	-566261710
13829918	-628107347
13829918	-928683698
13843632	-330752999
13896334	-259909898
13899127	-445554970
13939152	-733541662
13944450	-259593887
13952562	-928683698
14002569	-259593887
14002569	-575067718
14002569	-569455121
14002569	-928683698
14002569	-341456756
14005925	-259909898
14060884	-259909898
14114150	-259909898
14127193	-240946092
14127193	-239320110
14127193	-259909898
14166689	-928683698
14199753	-341456756
14199753	-259909898
14208396	-259909898
14241514	-221098680
14245172	-330752999
14311166	-240946092
14313470	-348020063
14313470	-702801232
14313470	-352539446
14313470	-811314161
14313470	-569455121
14315824	-259909898
14340930	-628107347
14340930	-352539446
14340930	-474179708
14409248	-327811429
14409248	-330752999
14409248	-928683698
14409248	-492940968
14412827	-928683698
14426372	-928683698
14445105	-569455121
14464200	-474179708
14474666	-499258438
14474666	-241710955
14474666	-474179708
14474666	-575067718
14474666	-569455121
14474666	-210551924
14474666	-259909898
14479665	-584958244
14551849	-241710955
14570650	-499258438
14570650	-569455121
14570650	-239320110
14582986	-628107347
14582986	-241710955
14582986	-474179708
14582986	-928683698
14582986	-384231128
14582986	-259909898
14594745	-352539446
14594745	-928683698
14594745	-341456756
14597850	-259909898
14616656	-569455121
14663226	-259909898
14672693	-569455121
14672693	-192424214
14708295	-259909898
14771166	-569455121
14771166	-259909898
14820095	-259909898
14907388	-936836900
14907388	-369880643
14907388	-630327212
14907388	-997593644
14907388	-240933838
14907388	-946991561
14907388	-352539446
14907388	-456011871
14907388	-570759510
14907388	-128336134
14907388	-427689072
14907388	-811314161
14907388	-218534384
14907388	-330752999
14907388	-492940968
14907388	-136460977
14907388	-733541662
14922334	-341456756
14923522	-259909898
14928547	-240946092
14971727	-569455121
14977922	-348020063
14980427	-569455121
15004483	-636204812
15004483	-569455121
15008202	-628107347
15008202	-474179708
15022049	-928683698
15055821	-259909898
15068721	-259909898
15076754	-628107347
15076754	-928683698
15114173	-908303303
15114173	-650085522
15114173	-128336134
15114173	-569455121
15114173	-928683698
15122494	-569455121
15167806	-259909898
15173817	-259909898
15185194	-350335486
15195291	-569455121
15204092	-241710955
15216713	-868588878
15216713	-928683698
15221728	-259909898
15224187	-928683698
15224552	-259909898
15227391	-330752999
15251862	-352539446
15251862	-210551924
15292306	-259909898
15293091	-445554970
15298736	-961796259
15298736	-221098680
15322975	-259909898
15341266	-259909898
15343509	-259909898
15362244	-569455121
15368096	-569455121
15410634	-241710955
15410634	-569455121
15410634	-330752999
15410634	-928683698
15455737	-350335486
15456603	-651903818
15465604	-259909898
15474566	-569455121
15517480	-341456756
15528704	-569455121
15537048	-569455121
15598688	-569455121
15627444	-566261710
15648827	-259909898
15678246	-299933802
15678246	-928683698
15703490	-327811429
15703502	-157207782
15752410	-259909898
15754297	-898274910
15805336	-868588878
15805336	-997593644
15805336	-908303303
15805336	-940756359
15805336	-566261710
15805336	-665534922
15805336	-928683698
15805336	-341456756
15841093	-569455121
15858844	-348020063
15858844	-734007863
15858844	-733541662
[truncated: 125,663 more rows]

## Sheet: Fig1C
user	group
71735	-569455121
121461	-358595053
124644	-259909898
149818	-604930246
149818	-384231128
150697	-811314161
162437	-569455121
214010	-210551924
214010	-384231128
214010	-503315026
222914	-569455121
249150	-569455121
274128	-569455121
274128	-259909898
290486	-569455121
290486	-259909898
332466	-259909898
337852	-569455121
349877	-241710955
349877	-584958244
363568	-259909898
455102	-259909898
476674	-569455121
533327	-259909898
593944	-241710955
604475	-259909898
636389	-259593887
639717	-569455121
653488	-811314161
657179	-259909898
662080	-569455121
728341	-569455121
743733	-259909898
790619	-936836900
811577	-604930246
811577	-569455121
829662	-651903818
836486	-936836900
877027	-259909898
877868	-569455121
889571	-997593644
889571	-358595053
901134	-204034903
901134	-936836900
901134	-569455121
940474	-569455121
974539	-637424926
974539	-811314161
977349	-569455121
980673	-259909898
989872	-474179708
992924	-241710955
1023688	-474179708
1072905	-259909898
1090019	-637424926
1112541	-259909898
1128533	-259909898
1143599	-569455121
1159995	-259909898
1161739	-474179708
1161739	-898274910
1161739	-569455121
1161739	-384231128
1162710	-384231128
1183105	-259909898
1186230	-936836900
1186230	-474179708
1186230	-259909898
1274791	-358595053
1279302	-936836900
1290731	-259909898
1335073	-604930246
1350867	-259909898
1396698	-474179708
1396698	-569455121
1412419	-604930246
1421840	-499258438
1421840	-997593644
1421840	-358595053
1421840	-910342899
1421840	-898274910
1421840	-584958244
1421840	-651903818
1421840	-218534384
1421840	-569455121
1421840	-210551924
1421840	-503315026
1421840	-259909898
1423976	-997593644
1423976	-241710955
1423976	-604930246
1423976	-569455121
1444961	-259909898
1445218	-259909898
1457004	-997593644
1457004	-241710955
1457004	-898274910
1457004	-569455121
1457004	-259909898
1463393	-811314161
1486133	-259909898
1552813	-259909898
1569882	-936836900
1569882	-997593644
1569882	-358595053
1569882	-474179708
1569882	-128336134
1569882	-604930246
1569882	-811314161
1569882	-569455121
1579667	-259909898
1582535	-259909898
1602618	-358595053
1602618	-259909898
1604517	-259909898
1631180	-946991561
1631180	-358595053
1631180	-474179708
1631180	-218534384
1631180	-569455121
1654405	-569455121
1654405	-259909898
1658976	-569455121
1675319	-569455121
1695693	-259909898
1697758	-569455121
1699379	-259909898
1739605	-259909898
1753545	-259909898
1756158	-259909898
1790439	-726855584
1790439	-474179708
1790439	-128336134
1790439	-569455121
1790439	-384231128
1790983	-936836900
1790983	-259909898
1797737	-936836900
1840353	-259909898
1870500	-259909898
1877174	-569455121
1940814	-898274910
1940814	-811314161
1940814	-210551924
2029891	-241710955
2039671	-259909898
2040278	-259909898
2046325	-259909898
2094426	-569455121
2100471	-569455121
2102965	-259909898
2116577	-499258438
2116577	-569455121
2134853	-259909898
2153233	-569455121
2153233	-259909898
2177679	-359850857
2212998	-204034903
2212998	-936836900
2212998	-425392760
2212998	-359850857
2212998	-898274910
2212998	-763219614
2212998	-811314161
2212998	-218534384
2212998	-210551924
2212998	-384231128
2212998	-154778007
2283319	-811314161
2332558	-936836900
2332558	-569455121
2350247	-569455121
2368029	-946991561
2368029	-637424926
2368029	-651903818
2368029	-569455121
2368029	-259909898
2387922	-259909898
2465366	-259909898
2485675	-569455121
2537528	-384231128
2537528	-259909898
2539522	-569455121
2539522	-259909898
2549520	-259909898
2561670	-569455121
2584863	-569455121
2606677	-569455121
2613726	-604930246
2621974	-569455121
2630244	-569455121
2644537	-241710955
2681857	-604930246
2714669	-259909898
2723562	-259909898
2754990	-259909898
2760792	-569455121
2761481	-259909898
2781297	-936836900
2781297	-997593644
2781297	-241710955
2781297	-726855584
2781297	-898274910
2781297	-584958244
2781297	-811314161
2781297	-569455121
2814800	-425392760
2814800	-358595053
2814800	-651903818
2814800	-259909898
2840469	-569455121
2868361	-259909898
2876444	-259909898
2878760	-499258438
2878760	-936836900
2878760	-946991561
2878760	-726855584
2878760	-358595053
2878760	-474179708
2878760	-390408815
2878760	-259909898
2879823	-997593644
2901422	-358595053
2908896	-259593887
2908896	-358595053
2908896	-474179708
2908896	-128336134
2908896	-811314161
2908896	-569455121
2908896	-384231128
2908896	-390408815
2953678	-569455121
2953678	-259909898
2992419	-204034903
2992419	-474179708
2992419	-604930246
2992419	-569455121
3020197	-259909898
3029190	-499258438
3029190	-569455121
3050570	-569455121
3058251	-604930246
3092075	-569455121
3099596	-569455121
3104291	-259909898
3116655	-259909898
3124525	-259909898
3135598	-569455121
3170657	-569455121
3179065	-569455121
3213082	-499258438
3213082	-584958244
3213082	-569455121
3231165	-569455121
3282108	-259909898
3312428	-241710955
3315585	-946991561
3315585	-259593887
3315585	-474179708
3315585	-604930246
3315585	-811314161
3315585	-569455121
3315585	-384231128
3315585	-217798413
3340507	-936836900
3340507	-811314161
3343598	-154778007
3343598	-259909898
3360134	-763219614
3391683	-936836900
3391683	-946991561
3391683	-259593887
3391683	-651903818
3391683	-218534384
3391683	-384231128
3436013	-569455121
3466404	-569455121
3478381	-569455121
3478381	-154778007
3478381	-259909898
3490050	-997593644
3492058	-358595053
3514256	-259909898
3558367	-259909898
3562456	-936836900
3562456	-997593644
3585644	-259909898
3624159	-259909898
3644087	-259909898
3648186	-259909898
3658179	-259593887
3671574	-259909898
3679898	-157207782
3691538	-259909898
3774007	-259909898
3785629	-259909898
3791086	-259909898
3825597	-569455121
3887846	-218534384
3898423	-259909898
3903280	-569455121
3909453	-474179708
3931210	-997593644
3931210	-898274910
3931210	-811314161
3970352	-204034903
3970352	-584958244
3970352	-128336134
3970352	-811314161
3970352	-210551924
3998800	-259909898
4005512	-997593644
4085622	-259909898
4092235	-259909898
4109868	-569455121
4140599	-358595053
4140599	-569455121
4167206	-604930246
4169514	-569455121
4174944	-259909898
4210171	-946991561
4210171	-241710955
4210171	-474179708
4263185	-259909898
4310387	-259909898
4318017	-569455121
4330072	-651903818
4341521	-259909898
4344486	-936836900
4344979	-259909898
4347961	-259593887
4347961	-651903818
4347961	-210551924
4444215	-569455121
4503205	-259909898
4528470	-569455121
4552402	-259909898
4579747	-569455121
4588305	-259909898
4652178	-259909898
4677965	-997593644
4705793	-569455121
4833742	-569455121
4836030	-474179708
4862308	-259593887
4862308	-569455121
4866015	-604930246
4866015	-503315026
4868910	-474179708
4868910	-811314161
4882945	-569455121
4896622	-259909898
4911566	-569455121
4929739	-604930246
4957563	-569455121
4969708	-204034903
4969708	-499258438
4969708	-898274910
4969708	-569455121
4995930	-651903818
5029372	-499258438
5029372	-569455121
5029372	-259909898
5080380	-259909898
5083119	-604930246
5113547	-474179708
5118384	-474179708
5122456	-604930246
5122456	-811314161
5133131	-604930246
5174855	-259909898
5180067	-569455121
5180265	-569455121
5182025	-604930246
5187408	-499258438
5187408	-936836900
5187408	-997593644
5187408	-358595053
5187408	-327811429
5187408	-898274910
5187408	-584958244
5187408	-651903818
5187408	-569455121
5199753	-259909898
5240846	-259909898
5245745	-499258438
5245745	-795421927
5245745	-241710955
5245745	-359850857
5245745	-651903818
5250558	-128336134
5250558	-218534384
5250558	-259909898
5262673	-604930246
5293627	-474179708
5301435	-259909898
5322281	-259909898
5328168	-259909898
5375978	-259909898
5388813	-259909898
5390041	-569455121
5391248	-259909898
5403584	-259909898
5410896	-474179708
5418665	-637424926
5418665	-569455121
5418665	-259909898
5420329	-811314161
5420329	-569455121
5434696	-350335486
5434696	-726855584
5465259	-569455121
5471987	-259909898
5493370	-569455121
5578640	-259909898
5584721	-474179708
5587088	-997593644
5587088	-569455121
5618572	-474179708
5628746	-569455121
5638505	-259909898
5647402	-997593644
5663111	-259909898
5692246	-474179708
5716058	-241710955
5716058	-569455121
5736007	-569455121
5769938	-604930246
5776582	-259909898
5819288	-936836900
5819288	-997593644
5819288	-474179708
5819288	-898274910
5819288	-811314161
5819288	-569455121
5819288	-503315026
5822222	-569455121
5823167	-259909898
5844252	-259909898
5853345	-259909898
5862206	-569455121
5900419	-936836900
5900419	-358595053
5910278	-569455121
5914682	-936836900
5914682	-358595053
5914682	-584958244
5914682	-128336134
5914682	-210551924
5916212	-128336134
5938682	-936836900
5938682	-997593644
5938682	-259593887
5938682	-358595053
5938682	-910342899
5938682	-128336134
5938682	-651903818
5938682	-218534384
5938682	-384231128
5944937	-811314161
5944937	-569455121
5953627	-569455121
5959228	-259909898
5977245	-569455121
6046290	-936836900
6046290	-997593644
6046290	-474179708
6046290	-604930246
6046290	-569455121
6088050	-259909898
6168371	-259909898
6203478	-241710955
6211758	-259909898
6243866	-259909898
6251388	-327811429
6259307	-259909898
6263097	-898274910
6280283	-259909898
6348330	-259909898
6358699	-259909898
6393577	-259909898
6411988	-259909898
6413144	-946991561
6433320	-259909898
6450141	-241710955
6458564	-604930246
6475932	-604930246
6482297	-604930246
6490210	-569455121
6503255	-259909898
6519707	-997593644
6643934	-259909898
6644168	-474179708
6649979	-499258438
6649979	-604930246
6686689	-604930246
6720884	-241710955
6739641	-630327212
6739641	-910342899
6739641	-390408815
6739641	-259909898
6753817	-569455121
6785109	-811314161
6802637	-569455121
6814861	-569455121
6854894	-259909898
6863411	-569455121
6874283	-569455121
6895397	-569455121
6919171	-569455121
6924048	-259909898
6935487	-474179708
6935487	-128336134
6935487	-218534384
6946132	-569455121
6946132	-259909898
6979187	-241710955
6997449	-241710955
6997449	-569455121
7003374	-569455121
7007123	-259909898
7040997	-910342899
7040997	-259909898
7042371	-936836900
7042371	-811314161
7042371	-569455121
7042371	-259909898
7066487	-997593644
7094774	-936836900
7094774	-241710955
7094774	-359850857
7094774	-128336134
7106492	-358595053
7144657	-569455121
7168481	-259909898
7169977	-259909898
7170048	-569455121
7199017	-259909898
7236347	-811314161
7244544	-569455121
7257701	-569455121
7294433	-217798413
7304420	-259909898
7310364	-241710955
7310364	-604930246
7310364	-569455121
7323154	-474179708
7327912	-259909898
7339284	-259909898
7363718	-259909898
7366168	-259909898
7373014	-997593644
7373014	-940756359
7373014	-474179708
7373014	-604930246
7394055	-241710955
7394055	-259909898
7405216	-936836900
7405216	-726855584
7405216	-474179708
7405216	-327811429
7405216	-569455121
7421421	-569455121
7452714	-604930246
7458094	-259909898
7460025	-811314161
7466442	-474179708
7495620	-390408815
7503122	-775534919
7589590	-259909898
7637727	-474179708
7659075	-259909898
7659685	-997593644
7662118	-997593644
7688639	-569455121
7711185	-997593644
7724551	-259909898
7727588	-259909898
7798570	-259909898
7927791	-499258438
7932476	-384231128
7940442	-259909898
7942085	-898274910
7942159	-569455121
8068521	-259909898
8092425	-997593644
8099761	-604930246
8115434	-259909898
8120207	-259909898
8123178	-569455121
8132825	-259909898
8134952	-569455121
8159291	-259909898
8185829	-997593644
8185829	-726855584
8185829	-898274910
8185829	-128336134
8185829	-811314161
8185829	-569455121
8185829	-217798413
8212331	-259909898
8238122	-241710955
8238122	-259909898
8242842	-259909898
8274982	-474179708
8274982	-898274910
8293247	-811314161
8295489	-569455121
8341808	-569455121
8453651	-499258438
8453651	-259909898
8460572	-997593644
8460572	-604930246
8511953	-604930246
8512485	-997593644
8528998	-569455121
8561202	-604930246
8576562	-474179708
8576562	-569455121
8577385	-474179708
8579261	-259909898
8607884	-259909898
8650232	-259909898
8663644	-569455121
8682815	-474179708
8699732	-259909898
8704105	-569455121
8715108	-259909898
8716384	-651903818
8770784	-259909898
8843137	-811314161
8864935	-569455121
8864935	-210551924
8915667	-569455121
8947716	-259909898
9006375	-936836900
9021462	-259909898
9093859	-384231128
9118250	-350335486
9118250	-474179708
9124199	-259909898
9160660	-936836900
9199517	-503315026
9225471	-997593644
9234590	-259909898
9257059	-604930246
9264544	-259909898
9271331	-604930246
9273420	-936836900
9273420	-474179708
9273420	-128336134
9273420	-811314161
9275549	-474179708
9280547	-259909898
9400967	-569455121
9412022	-651903818
9429461	-241710955
9429461	-218534384
9429461	-384231128
9430606	-259909898
9476495	-259593887
9476495	-259909898
9494050	-241710955
9498691	-259909898
9501240	-259909898
9520664	-241710955
9520664	-604930246
9546297	-936836900
9559891	-569455121
9566284	-936836900
9566284	-811314161
9570746	-997593644
9570746	-259593887
9570746	-898274910
9570746	-128336134
9570746	-604930246
9570746	-811314161
9570746	-569455121
9595176	-499258438
9595176	-898274910
9641313	-936836900
9709784	-259909898
9738479	-499258438
9738479	-350335486
9738479	-384231128
9742836	-936836900
9742836	-217798413
9764998	-569455121
9764998	-259909898
9771837	-259909898
9783013	-569455121
9785283	-569455121
9804430	-259909898
9809932	-474179708
9809932	-259909898
9869469	-604930246
9884125	-898274910
9884125	-569455121
9929931	-604930246
9929931	-259909898
9941877	-604930246
9975059	-241710955
9988373	-259909898
9994713	-604930246
10000814	-259909898
10019334	-569455121
10019334	-259909898
10036076	-569455121
10084234	-259909898
10088975	-241710955
10166646	-259909898
10168393	-241710955
10171678	-997593644
10171678	-726855584
10176451	-997593644
10176451	-569455121
10219706	-474179708
10226911	-898274910
10234309	-499258438
10234309	-569455121
10250520	-569455121
10251651	-569455121
10252569	-474179708
10253396	-259909898
10292080	-499258438
10300306	-259909898
10389292	-474179708
10392429	-128336134
10392779	-259593887
10394000	-946991561
10394000	-604930246
10419242	-569455121
10438565	-259909898
10450931	-259909898
10489653	-259909898
10494609	-259909898
10571292	-936836900
10571292	-241710955
10571292	-910342899
10571292	-474179708
10571292	-584958244
10571292	-128336134
10571292	-210551924
10571292	-384231128
10579136	-259909898
10635116	-241710955
10636068	-569455121
10728058	-259909898
10750760	-358595053
10756713	-569455121
10779827	-327811429
10779827	-569455121
10779827	-259909898
10792900	-259909898
10798535	-259909898
10829921	-936836900
10829921	-811314161
10834268	-569455121
10838432	-569455121
10839827	-204034903
10839827	-936836900
10839827	-241710955
10839827	-811314161
10850879	-569455121
10861854	-259909898
10864700	-241710955
10929390	-569455121
10940157	-569455121
10989151	-259909898
11006719	-569455121
11017352	-811314161
11052367	-637424926
11074083	-204034903
11074083	-811314161
11099810	-499258438
11099810	-569455121
11109883	-569455121
11120654	-259909898
11128812	-726855584
11128812	-359850857
11128812	-218534384
11135530	-997593644
11135530	-569455121
11140103	-726855584
11140103	-569455121
11142061	-569455121
11160699	-358595053
11160699	-584958244
11166988	-474179708
11176736	-499258438
11176736	-936836900
11176736	-125953531
11176736	-425392760
11176736	-241710955
11176736	-604930246
11176736	-154778007
11176736	-259909898
11225116	-569455121
11244655	-259909898
11251415	-569455121
11251415	-384231128
11253972	-259909898
11261466	-259909898
11266921	-259909898
11272142	-569455121
11272904	-936836900
11345928	-259593887
11364678	-259909898
11409539	-811314161
11409539	-259909898
11410479	-499258438
11419215	-259909898
11439910	-128336134
11439910	-569455121
11561102	-569455121
11593777	-569455121
11666331	-259909898
11666441	-604930246
11692543	-259909898
11696480	-259909898
11714043	-259909898
11724830	-259909898
11748230	-259909898
11764946	-569455121
11764946	-259909898
11818507	-936836900
11818507	-584958244
11818507	-811314161
11829360	-569455121
11843833	-259909898
11894327	-594800445
11897032	-936836900
11897032	-241710955
11897032	-811314161
11902274	-997593644
11975701	-569455121
11981711	-259909898
11985960	-604930246
12010811	-259909898
12011363	-569455121
12026584	-630327212
12026584	-259909898
12032185	-569455121
12045988	-997593644
12051144	-569455121
12055753	-241710955
12056750	-259909898
12213669	-604930246
12226441	-569455121
12231849	-499258438
12231849	-474179708
12231849	-898274910
12231849	-604930246
12231849	-569455121
12261192	-569455121
12262087	-936836900
12262087	-997593644
12262087	-241710955
12262087	-474179708
12262087	-775534919
12320975	-997593644
12324141	-259909898
12337845	-259909898
12339637	-259909898
12347133	-569455121
12363398	-259909898
12378128	-569455121
12383372	-569455121
12383372	-259909898
12383581	-259909898
12383902	-569455121
12393241	-259909898
12396005	-358595053
12396005	-259909898
12403499	-569455121
12407755	-259909898
12417400	-259909898
12418493	-204034903
12418493	-898274910
12418493	-569455121
12418493	-503315026
12486296	-569455121
12539104	-358595053
12539104	-128336134
12539104	-569455121
12543661	-997593644
12613940	-569455121
12646577	-936836900
12646577	-997593644
12646577	-569455121
12706407	-997593644
12711904	-241710955
12721762	-259909898
12726426	-259909898
12743376	-259909898
12760461	-259909898
12796470	-569455121
12800985	-259909898
12813068	-997593644
12813068	-259909898
12838277	-936836900
12838277	-569455121
12853022	-499258438
12853022	-997593644
12853022	-425392760
12853022	-569455121
12853022	-384231128
12853022	-390408815
12853022	-259909898
12882657	-259909898
12888655	-241710955
12948694	-569455121
12979950	-604930246
12979950	-569455121
12990432	-128336134
13042435	-384231128
13049135	-499258438
13049135	-936836900
13049135	-241710955
13049135	-474179708
13049135	-811314161
13049135	-210551924
13049135	-154778007
13092029	-569455121
13121503	-997593644
13127639	-811314161
13154528	-569455121
13202441	-569455121
13237145	-259909898
13290597	-651903818
13330377	-259909898
13334869	-474179708
13334869	-327811429
13334869	-569455121
13334869	-210551924
13335072	-569455121
13343038	-259909898
13354131	-763219614
13364256	-936836900
13364501	-997593644
13366861	-259909898
13413799	-604930246
13434597	-259909898
13480633	-474179708
13536742	-259909898
13592963	-997593644
13592963	-327811429
13592963	-569455121
13592963	-259909898
13598159	-898274910
13600653	-569455121
13600653	-259909898
13602138	-474179708
13611468	-259909898
13651873	-259909898
13660062	-604930246
13664436	-569455121
13674901	-259909898
13739019	-474179708
13748885	-936836900
13748885	-651903818
13748885	-569455121
13748885	-210551924
13763683	-569455121
13763905	-259909898
13767297	-259909898
13790835	-241710955
13796252	-241710955
13878555	-604930246
13896334	-259909898
13935581	-569455121
13943808	-569455121
13944450	-259593887
14002569	-259593887
14002569	-569455121
14005925	-259909898
14050668	-997593644
14050668	-128336134
14079141	-997593644
14079141	-259909898
14114150	-259909898
14127193	-569455121
14127193	-259909898
14208396	-259909898
14313470	-811314161
14313470	-569455121
14315824	-259909898
14370292	-259909898
14377619	-936836900
14377619	-259909898
14409248	-327811429
14464200	-474179708
14474666	-499258438
14474666	-241710955
14474666	-594800445
14474666	-474179708
14474666	-569455121
14474666	-210551924
14474666	-259909898
14543381	-997593644
14543381	-811314161
14551849	-241710955
14616656	-569455121
14657936	-474179708
14663226	-259909898
14694375	-569455121
14708295	-259909898
14771166	-569455121
14771166	-259909898
14820095	-259909898
14907388	-936836900
14907388	-630327212
14907388	-997593644
14907388	-240933838
14907388	-946991561
14907388	-456011871
14907388	-128336134
14907388	-811314161
14907388	-218534384
14971727	-569455121
14980427	-936836900
14980427	-569455121
14986527	-259909898
15008202	-474179708
15034401	-569455121
15055821	-259909898
15059629	-241710955
15068721	-259909898
15114173	-128336134
15114173	-569455121
15167806	-259909898
15173817	-259909898
15180899	-997593644
15185194	-350335486
15195291	-569455121
15204092	-241710955
15210959	-474179708
15221728	-259909898
15224552	-259909898
15251862	-210551924
15292306	-259909898
15308653	-936836900
15322975	-259909898
15341266	-259909898
15362244	-569455121
15368096	-569455121
15410634	-241710955
15410634	-569455121
15455737	-350335486
15456603	-651903818
15465604	-259909898
15474566	-569455121
15528704	-569455121
15534909	-997593644
15537048	-569455121
15578096	-604930246
15598688	-569455121
15673430	-569455121
15703490	-327811429
15703502	-157207782
15727089	-474179708
15754297	-898274910
15784867	-259909898
15805336	-936836900
15805336	-997593644
15805336	-940756359
15805336	-474179708
15805336	-604930246
15805336	-811314161
15805336	-218534384
15805336	-210551924
15805336	-384231128
15841093	-569455121
15897064	-259909898
15930737	-259909898
15956246	-259909898
15956466	-569455121
16027234	-569455121
16063947	-898274910
16063947	-569455121
16066347	-936836900
16066347	-240933838
16066347	-358595053
16066347	-474179708
16066347	-128336134
16066347	-569455121
16068380	-358595053
16079665	-358595053
16099534	-811314161
16125694	-259909898
16134668	-997593644
16134668	-811314161
16134668	-569455121
16150892	-499258438
16150892	-259593887
16150892	-259909898
16168779	-358595053
16168779	-259909898
16174567	-811314161
16251101	-259909898
16255766	-259909898
16256210	-259909898
16261642	-499258438
16261642	-936836900
16261642	-940756359
16261642	-384231128
16261642	-259909898
16333648	-241710955
16333648	-259909898
16397080	-604930246
16429105	-569455121
16437672	-936836900
16437672	-997593644
16437672	-259593887
16437672	-569455121
16437672	-384231128
16437672	-503315026
16437672	-259909898
16471243	-604930246
16499760	-241710955
16500132	-241710955
16500132	-474179708
16500132	-898274910
16500132	-128336134
16500132	-811314161
16500132	-569455121
16515760	-259909898
16532849	-358595053
16532849	-811314161
16539364	-604930246
16548567	-259909898
16549588	-569455121
16636879	-259909898
16655930	-569455121
16670248	-569455121
16714760	-154778007
16717710	-997593644
16717710	-811314161
16733449	-259909898
16758274	-499258438
16766744	-569455121
16788565	-425392760
16869385	-569455121
16872562	-259909898
16873205	-157207782
16896467	-569455121
16958484	-474179708
16962385	-474179708
16962385	-569455121
16967450	-811314161
17023481	-259909898
17035552	-259909898
17040861	-259909898
17067424	-569455121
17077213	-474179708
17105539	-569455121
17105539	-259909898
17124068	-241710955
17124068	-259909898
17126034	-259909898
17169465	-241710955
17182776	-569455121
17211464	-936836900
17211464	-241710955
17211464	-569455121
17211464	-259909898
17236288	-259909898
17258345	-811314161
17267888	-474179708
17332130	-259909898
17350253	-811314161
17353202	-604930246
17373232	-358595053
17386319	-569455121
17431111	-259909898
17436756	-569455121
17440313	-241710955
17440313	-259593887
17440313	-604930246
17440313	-569455121
17440313	-384231128
17443050	-569455121
17469514	-499258438
17479689	-259909898
17594928	-241710955
17616709	-204034903
17616709	-425392760
17616709	-259593887
17616709	-210551924
17616709	-384231128
17616709	-154778007
17633409	-569455121
17651555	-259909898
17664500	-569455121
17705202	-604930246
17705202	-569455121
17705202	-210551924
17712854	-259909898
17734835	-259909898
17737773	-569455121
17808146	-241710955
17819073	-569455121
17819839	-499258438
17820529	-259909898
17862827	-569455121
17878494	-997593644
17883000	-651903818
17885743	-259909898
17894341	-569455121
17937853	-604930246
17942567	-474179708
17952265	-569455121
17977076	-259909898
17977568	-474179708
17996777	-936836900
17996777	-898274910
17996777	-259909898
18011567	-811314161
18046603	-604930246
18047502	-259909898
18076367	-259909898
18085710	-569455121
18109444	-811314161
18129281	-474179708
18137493	-384231128
18137493	-259909898
18138783	-898274910
18138783	-569455121
18143312	-569455121
18148670	-569455121
18150010	-569455121
18170236	-569455121
18170236	-259909898
18214246	-259909898
18227427	-241710955
18227427	-474179708
18271022	-604930246
18335512	-259909898
18355862	-474179708
18355862	-128336134
18408499	-259909898
18456721	-936836900
18459998	-997593644
18459998	-350335486
18459998	-569455121
18477174	-569455121
18495090	-569455121
18497720	-604930246
18522880	-474179708
18526032	-259909898
18569091	-569455121
18587620	-259909898
18594068	-997593644
18594068	-811314161
18620988	-204034903
18620988	-474179708
18631886	-569455121
18634051	-259909898
18650534	-569455121
18678994	-499258438
18678994	-569455121
18685348	-259909898
18709957	-569455121
18731271	-569455121
18830025	-898274910
18872474	-499258438
18872474	-569455121
18873787	-940756359
18914135	-604930246
18916099	-259909898
18930411	-997593644
19023010	-259909898
19028934	-569455121
19034678	-259909898
19055096	-241710955
19063594	-637424926
19076650	-259909898
19081596	-569455121
19095963	-474179708
19108166	-997593644
19108166	-569455121
19108166	-259909898
19136418	-259909898
19148632	-569455121
19163018	-936836900
19163018	-358595053
19163018	-604930246
19163018	-218534384
19191835	-241710955
19196199	-569455121
19203435	-259909898
19239409	-997593644
19282490	-936836900
19282490	-474179708
19282490	-898274910
19282490	-569455121
19287976	-259909898
19291060	-569455121
19292046	-259909898
19340984	-569455121
19368372	-811314161
19384950	-259909898
19444802	-940756359
19447300	-241710955
19493267	-259909898
19524477	-936836900
19524477	-327811429
19524477	-569455121
19524477	-259909898
19526338	-259909898
19564463	-569455121
19571749	-499258438
19571749	-936836900
19571749	-259593887
19571749	-474179708
19571749	-327811429
19571749	-898274910
19571749	-128336134
19571749	-218534384
19571749	-569455121
19606822	-569455121
19615678	-569455121
19635330	-569455121
19635330	-259909898
19761580	-811314161
19819034	-259909898
19852805	-604930246
19867330	-241710955
19867330	-726855584
19867330	-569455121
19878379	-154778007
19891369	-128336134
19896163	-384231128
19930578	-726855584
19930578	-474179708
19930578	-569455121
19936170	-499258438
19991811	-259909898
19996646	-259909898
19997286	-128336134
20000895	-569455121
20003368	-241710955
20003368	-358595053
20005423	-259909898
20024997	-997593644
20035420	-569455121
20058669	-259909898
20060139	-425392760
20060139	-210551924
20117349	-936836900
20117349	-584958244
20117349	-154778007
20194845	-259909898
20206068	-936836900
20206068	-569455121
20214079	-569455121
20214079	-259909898
20223781	-569455121
20286613	-997593644
20289754	-651903818
20297749	-811314161
20297749	-259909898
20299179	-604930246
20321762	-358595053
20350619	-569455121
20354436	-604930246
20418160	-936836900
20418160	-259909898
20558759	-259909898
20559578	-474179708
20654703	-259909898
20706722	-259909898
20710002	-997593644
20728422	-936836900
20728422	-997593644
20732604	-350335486
20740470	-358595053
20741992	-936836900
20770498	-474179708
20770498	-651903818
20770498	-569455121
20770498	-259909898
20783415	-241710955
20783415	-474179708
20805696	-499258438
20805696	-384231128
20805696	-503315026
20840517	-474179708
20851510	-259909898
20892299	-604930246
20940705	-259909898
20948380	-259909898
21002349	-241710955
21002349	-569455121
21007016	-940756359
21032369	-569455121
21108625	-259909898
21122602	-499258438
21122602	-898274910
21122602	-569455121
21134300	-259909898
21173500	-425392760
21173500	-358595053
21173500	-474179708
21173500	-327811429
21173500	-811314161
21182260	-218534384
21191397	-898274910
21253739	-241710955
21266257	-259909898
21310176	-936836900
21310176	-569455121
21333373	-474179708
21355622	-997593644
21355622	-259593887
21355622	-384231128
21357366	-350335486
21357366	-259909898
21390540	-241710955
21395019	-259909898
21407453	-569455121
21468164	-128336134
21468164	-811314161
21473260	-936836900
21488909	-499258438
21488909	-936836900
21488909	-997593644
21488909	-259593887
21488909	-726855584
21488909	-358595053
21488909	-910342899
21488909	-474179708
21488909	-327811429
21488909	-898274910
21488909	-811314161
21488909	-651903818
21488909	-218534384
21488909	-569455121
21488909	-210551924
21502505	-997593644
21523523	-569455121
21545305	-569455121
21574902	-569455121
21583999	-569455121
21592146	-936836900
21592146	-474179708
21601250	-569455121
21614896	-569455121
21624551	-259909898
21631656	-259909898
21674811	-604930246
21681064	-997593644
21681064	-940756359
21681064	-569455121
21817015	-259909898
21848530	-499258438
21866399	-997593644
21876189	-569455121
21876614	-474179708
21904680	-241710955
21914299	-259909898
21921788	-259909898
21924798	-259909898
21930822	-259909898
21961582	-604930246
22003155	-259909898
22093981	-997593644
22093981	-604930246
22112321	-259909898
22145260	-499258438
22145260	-474179708
22145260	-327811429
22145260	-569455121
22145260	-259909898
22216681	-997593644
22216681	-604930246
22252705	-241710955
22252705	-259909898
22304067	-358595053
22304067	-898274910
22304067	-604930246
22319090	-474179708
22367308	-898274910
22367308	-569455121
22418889	-569455121
22439434	-358595053
22439434	-569455121
22509385	-259909898
22546016	-259909898
22549294	-604930246
22589221	-604930246
22606599	-898274910
22606599	-569455121
22606599	-259909898
22673967	-259909898
22704990	-259909898
22758009	-997593644
22758009	-241710955
22758009	-569455121
22801678	-936836900
22842213	-936836900
22845256	-259909898
22863754	-569455121
22863856	-241710955
22863856	-358595053
22863856	-474179708
22863856	-898274910
22863856	-811314161
22863856	-259909898
22871835	-569455121
22888095	-259909898
22940153	-259593887
22952013	-569455121
23040198	-936836900
23052129	-259909898
23063842	-259909898
23094852	-503315026
23138326	-997593644
23140831	-936836900
23230929	-259909898
23272532	-651903818
23327270	-241710955
23344179	-604930246
23353750	-218534384
23372766	-811314161
23372766	-569455121
23375508	-384231128
23386693	-569455121
23403972	-259909898
23432638	-604930246
23439443	-569455121
23440459	-499258438
23448094	-569455121
23450659	-569455121
23490885	-898274910
23493874	-259909898
23547352	-936836900
23547352	-259909898
23566229	-358595053
23566229	-259909898
23583734	-474179708
23584796	-499258438
23584796	-569455121
23584863	-604930246
23649376	-811314161
23686831	-569455121
23701398	-997593644
23706622	-604930246
23725297	-604930246
23735795	-569455121
23785188	-350335486
23794403	-997593644
23797233	-604930246
23821715	-936836900
23878352	-499258438
23947072	-499258438
23947072	-569455121
23950218	-259909898
23972448	-259909898
23998922	-259909898
24000099	-569455121
24001548	-358595053
24004492	-259909898
24019884	-474179708
24052863	-128336134
24070923	-997593644
24070923	-210551924
24071603	-898274910
24092364	-584958244
24134926	-259909898
24163381	-898274910
24163381	-569455121
24184588	-259909898
24187909	-474179708
24188726	-569455121
24203196	-569455121
24230028	-726855584
24231467	-569455121
24249812	-499258438
24249812	-327811429
24249812	-384231128
24249812	-259909898
24320217	-204034903
24320217	-936836900
24320217	-997593644
24320217	-358595053
24320217	-359850857
24320217	-128336134
24320217	-811314161
24320217	-651903818
24320217	-218534384
24320217	-210551924
24327986	-259909898
24347131	-259909898
24352791	-259909898
24353965	-259909898
24373064	-569455121
24387465	-259909898
24411437	-358595053
24411437	-569455121
24411437	-259909898
24445499	-499258438
24445499	-936836900
24445499	-940756359
24445499	-946991561
24445499	-241710955
24445499	-350335486
24445499	-474179708
24445499	-327811429
24445499	-584958244
24445499	-128336134
24445499	-811314161
24445499	-218534384
24445499	-569455121
24445499	-384231128
24445499	-154778007
24445499	-259909898
24454206	-204034903
24454206	-499258438
24454206	-936836900
24454206	-630327212
24454206	-997593644
24454206	-940756359
24454206	-240933838
24454206	-125953531
24454206	-946991561
24454206	-795421927
24454206	-425392760
24454206	-241710955
24454206	-259593887
24454206	-350335486
24454206	-726855584
24454206	-282336893
24454206	-456011871
24454206	-529782437
24454206	-358595053
24454206	-910342899
24454206	-474179708
24454206	-359850857
24454206	-327811429
24454206	-775534919
24454206	-898274910
24454206	-584958244
24454206	-128336134
24454206	-763219614
24454206	-604930246
24454206	-811314161
24454206	-651903818
24454206	-218534384
24454206	-569455121
24454206	-210551924
24454206	-384231128
24454206	-154778007
24454206	-390408815
24454206	-217798413
24454206	-157207782
24454206	-503315026
24454206	-259909898
24461385	-358595053
24461385	-474179708
24461385	-898274910
24471016	-259909898
24475147	-259909898
24479165	-569455121
24479165	-259909898
24492421	-569455121
24497080	-259909898
24516210	-259909898
24534215	-569455121
24554191	-811314161
24556083	-936836900
24556083	-997593644
24566026	-811314161
24566892	-997593644
24587750	-259909898
24610471	-499258438
24616716	-997593644
24616716	-327811429
24616716	-811314161
24645739	-259909898
24664244	-936836900
24664244	-898274910
24664244	-569455121
24685027	-327811429
24792912	-259909898
24795947	-569455121
24809329	-630327212
24809329	-569455121
24809329	-259909898
24831239	-997593644
24833138	-997593644
24833138	-241710955
24839767	-474179708
24854355	-474179708
24901957	-569455121
24901957	-259909898
24918343	-259909898
24924489	-898274910
24924489	-811314161
24928600	-569455121
24958127	-259909898
24959045	-259909898
24970958	-259909898
24977325	-259909898
24986547	-327811429
24987056	-259909898
24988537	-259909898
25001327	-358595053
25027407	-259593887
25027407	-569455121
25027407	-259909898
25056221	-259909898
25099416	-569455121
25130426	-569455121
25130426	-259909898
25131745	-327811429
25166583	-259909898
25185406	-259909898
25199654	-997593644
25199654	-241710955
25213141	-898274910
25235519	-259909898
25245902	-259909898
25246999	-259909898
25247200	-259909898
25298052	-259909898
25393971	-259909898
25436830	-936836900
25467307	-474179708
25476703	-569455121
25502373	-474179708
25503162	-259909898
25504236	-259909898
25512453	-259909898
25540942	-604930246
25557537	-898274910
25568417	-259909898
25605188	-569455121
25655479	-569455121
25674430	-604930246
25688180	-259909898
25712630	-259909898
25740330	-259909898
25755100	-569455121
25814509	-604930246
25814509	-217798413
25824318	-474179708
25828668	-474179708
25834037	-499258438
25834037	-569455121
25834037	-259909898
25872085	-259909898
25877626	-259909898
25915349	-569455121
25955878	-499258438
25955878	-358595053
25955878	-327811429
25955878	-651903818
25955878	-569455121
25965193	-997593644
25965193	-217798413
25993994	-259909898
26006169	-936836900
26006169	-997593644
26006169	-350335486
26037350	-259909898
26043294	-474179708
26061685	-350335486
26086032	-936836900
26092413	-474179708
26104065	-259909898
26104244	-997593644
26104244	-604930246
26130466	-259909898
26159857	-569455121
26204136	-259909898
26231571	-259909898
26234550	-259909898
26256438	-997593644
26270825	-259909898
26290330	-210551924
26298766	-259909898
26299469	-651903818
26308959	-997593644
26308959	-940756359
26308959	-358595053
26308959	-898274910
26308959	-128336134
26308959	-604930246
26308959	-569455121
26308959	-384231128
26316448	-936836900
26321695	-569455121
26322162	-898274910
26329391	-241710955
26329391	-154778007
26335322	-569455121
26382458	-474179708
26395565	-940756359
26431538	-259909898
26436252	-259909898
26508079	-569455121
26509538	-259909898
26581820	-350335486
26601710	-569455121
26639555	-604930246
26643214	-474179708
26655937	-569455121
26658091	-474179708
26738634	-604930246
26738634	-569455121
26740286	-259909898
26780959	-569455121
26797427	-474179708
26887542	-569455121
26952045	-569455121
26976440	-997593644
27000131	-499258438
27000131	-241710955
27000131	-474179708
27003339	-569455121
27025748	-811314161
27025748	-569455121
27025748	-210551924
27035889	-125953531
27040260	-259909898
27076405	-350335486
27079927	-936836900
27079927	-898274910
27079927	-763219614
27088112	-474179708
27112462	-936836900
27112462	-997593644
27112462	-358595053
27112462	-474179708
27112462	-359850857
27112462	-811314161
27112462	-651903818
27112462	-218534384
27112462	-384231128
27112507	-569455121
27113286	-499258438
27136548	-259909898
27169764	-259909898
27196466	-604930246
27240247	-569455121
27275561	-358595053
27275561	-474179708
27275561	-359850857
27283510	-499258438
27283510	-569455121
27284303	-604930246
27307867	-259593887
27307867	-604930246
27326305	-259909898
27412019	-259909898
27423057	-569455121
27453513	-604930246
27493137	-259909898
27545723	-241710955
27581692	-259909898
27624148	-898274910
27650825	-997593644
27650825	-241710955
27655183	-259909898
27672804	-997593644
27672804	-241710955
27672804	-604930246
27685951	-604930246
27686478	-569455121
27737146	-259909898
27746125	-997593644
27746125	-474179708
27746125	-259909898
27770261	-474179708
27781553	-210551924
27782213	-474179708
27790326	-259909898
27804183	-936836900
27812578	-569455121
27816033	-474179708
27843011	-358595053
27843011	-569455121
27843011	-259909898
27866571	-259909898
27880709	-204034903
27880709	-936836900
27880709	-997593644
27880709	-946991561
27880709	-425392760
27880709	-241710955
27880709	-259593887
27880709	-358595053
27880709	-327811429
27880709	-584958244
27880709	-128336134
27880709	-604930246
27880709	-811314161
27880709	-651903818
27880709	-218534384
27880709	-210551924
27880709	-384231128
27880709	-157207782
27880709	-503315026
27880709	-259909898
27982648	-569455121
28019420	-259909898
28019676	-259909898
28060215	-811314161
28080670	-569455121
28081973	-499258438
28081973	-936836900
28081973	-569455121
28081973	-259909898
28090067	-569455121
28096767	-936836900
28096767	-795421927
28096767	-350335486
28096767	-474179708
28096767	-128336134
28096767	-811314161
28096767	-569455121
28096767	-210551924
28096767	-259909898
28111363	-569455121
28123834	-569455121
28162339	-569455121
28183938	-569455121
28197018	-569455121
28216496	-569455121
28255193	-241710955
28311842	-474179708
28387135	-936836900
28387135	-604930246
28387135	-569455121
28405026	-259909898
28406056	-474179708
28406585	-358595053
28418810	-259909898
28426013	-358595053
28447487	-350335486
28447487	-474179708
28476829	-811314161
28476829	-259909898
28495159	-936836900
28503243	-259909898
28518186	-604930246
28538119	-259909898
28560651	-259909898
28565779	-259909898
28572390	-259909898
28601058	-936836900
28601058	-811314161
28657327	-811314161
28717063	-259909898
28717985	-259909898
28734700	-259909898
28744141	-604930246
28744141	-569455121
28762402	-910342899
28767776	-259909898
28784112	-569455121
28800345	-259909898
28865382	-259909898
28871134	-259909898
28897008	-259909898
28900999	-651903818
28900999	-210551924
28901701	-499258438
28901701	-936836900
28901701	-218534384
28934896	-259909898
28937673	-499258438
28937673	-997593644
28937673	-604930246
28937673	-811314161
28937673	-569455121
28938156	-259909898
28977333	-569455121
28978794	-241710955
29003726	-604930246
29035526	-241710955
29035526	-811314161
29035526	-569455121
29035526	-503315026
29035526	-259909898
29100323	-259909898
29152763	-210551924
29164527	-259593887
29164527	-259909898
29169850	-358595053
29202472	-936836900
29202472	-811314161
29220977	-651903818
29230743	-327811429
29234475	-259593887
29257828	-569455121
29266958	-241710955
29302495	-474179708
[truncated: 65,619 more rows]

## Sheet: Fig2A
0	0	0	0	0	0	0	0	0	0	0	0	0	0	0	0.00444444	0	0	0.00409836	0.015748	0	0	0	0	0	0.0030581	0.00573066	0	0.00215054	0.00211864	0	0.00764818	0	0.00166113	0.00328947	0.00156495	0	0	0.00429799	0.00141243	0.00136986	0.00408719	0	0.00120337	0.00471142	0.00107066	0.00198807	0.000966184	0	0.00346921
0	0	0	0	0.0125	0.0120482	0.0206186	0.020202	0.00896861	0.0125523	0	0.0116279	0	0.00367647	0.00735294	0.00363636	0.00727273	0	0.0207612	0	0.025974	0.0118343	0.00882353	0.00867052	0.00285714	0.008	0.0100756	0.00396825	0.0078125	0.00383877	0.00743494	0.0069808	0.0146104	0.00771605	0.00456621	0.00436681	0.00142248	0.00268096	0.00805369	0.00529801	0.00385604	0.00768246	0.00606796	0.00227273	0.00556793	0.00203459	0.00761905	0.00462535	0.00265722	0.00667223
0	0	0	0.01875	0.00546448	0.0215054	0.00456621	0.037037	0.0248963	0.03125	0.0262172	0.0179856	0.0469314	0.0387324	0.0277778	0.045614	0.00673401	0	0.0292208	0.03125	0.0180723	0.0253521	0.0167131	0.0248619	0.033241	0.0416667	0.0317073	0.0212766	0.03861	0.0380952	0.0235935	0.043554	0.0141066	0.0258359	0.0209581	0.018598	0.00554017	0.0118265	0.0306667	0.0276316	0.0151707	0.0332056	0.0179426	0.0111857	0.0323661	0.0100301	0.0179076	0.0221402	0.0140598	0.0241667
0	0	0.01875	0	0.0903955	0.0934066	0	0.0737327	0.0756303	0.0581395	0.0290909	0.0391459	0.0491228	0.027027	0.04811	0.0302013	0.00325733	0.0031348	0.0653595	0.0303951	0.0327381	0.0448179	0.030303	0.0764873	0.0380435	0.0568475	0.08	0.0326923	0.0621359	0.0694981	0.0361664	0.0340136	0.0563607	0.057187	0.017673	0.015493	0.00409836	0.0196335	0.0625	0.0367454	0.0252525	0.0446999	0.026253	0.0178372	0.0637813	0.014985	0.0421053	0.0381041	0.0174978	0.0456081
0	0.0125	0.00546448	0.0903955	0	0.0731707	0.0121457	0.0452675	0.0613027	0.0848708	0.027027	0.0433333	0.0423453	0.0220126	0.0516129	0.0347003	0.0123077	0	0.0644172	0.0404624	0.048433	0.0450928	0.0533333	0.0664894	0.0306905	0.0513447	0.0633803	0.0314233	0.0798479	0.0569853	0.047619	0.0518395	0.0383436	0.0681818	0.0259366	0.0192308	0.00531915	0.0230179	0.0621693	0.0491591	0.0220859	0.0448319	0.0280047	0.0230011	0.0575858	0.0156709	0.0402999	0.0469181	0.0242215	0.0413565
0	0.0120482	0.0215054	0.0934066	0.0731707	0	0	0.0743802	0.114173	0.158301	0.0402685	0.0562914	0.0653595	0.0279503	0.0885246	0.04375	0.0307692	0.0057971	0.0762195	0.054755	0.0388889	0.061008	0.0580475	0.105978	0.0763158	0.0792079	0.122249	0.0483271	0.0809793	0.0859813	0.0452962	0.0672269	0.0523883	0.0838415	0.0330935	0.0360111	0.00927152	0.0228426	0.096206	0.0487805	0.0358025	0.0655738	0.0313953	0.0206297	0.10333	0.0205479	0.0588235	0.056325	0.030303	0.0666105
0	0.0206186	0.00456621	0	0.0121457	0	0	0.00694444	0.00320513	0.00303951	0.00890208	0.0115942	0.00849858	0.0112045	0.00277008	0	0.00550964	0	0.0159151	0.00507614	0.00248139	0.002331	0.0117371	0.0139211	0.0091954	0.00647948	0.00824742	0.0102041	0.00165837	0.00825082	0.00638978	0.0137195	0.0142248	0.0136799	0.00944669	0.00907912	0.00507614	0.00239808	0.0059952	0.0035545	0.0116414	0.00459242	0.0110254	0.00936524	0.00609137	0.00751174	0.010582	0.00513699	0.00826446	0.00856698
0	0.020202	0.037037	0.0737327	0.0452675	0.0743802	0.00694444	0	0.0602007	0.0670927	0.068323	0.0600601	0.0682493	0.0428571	0.0733138	0.0514286	0.0137363	0.00263158	0.256494	0.0471204	0.0680628	0.127273	0.0767327	0.0942928	0.0649038	0.0854503	0.0835165	0.062167	0.105455	0.0982143	0.0800681	0.055205	0.0830816	0.0891813	0.0401106	0.0412783	0.00632111	0.0408922	0.0752551	0.0610973	0.0405244	0.0654545	0.0371622	0.0394877	0.0733549	0.0335893	0.102589	0.0622182	0.0337838	0.0717822
0	0.00896861	0.0248963	0.0756303	0.0613027	0.114173	0.00320513	0.0602007	0	0.0753012	0.0194444	0.0712251	0.0758427	0.0319149	0.0716253	0.0343915	0.0208333	0.00248139	0.0732984	0.0654912	0.0721393	0.0481651	0.0552995	0.102138	0.0401786	0.0764192	0.119306	0.0543294	0.118794	0.119298	0.0648298	0.0712074	0.0601719	0.0878187	0.0237781	0.0254777	0.00244798	0.0213018	0.114543	0.0542823	0.037037	0.0828331	0.0396476	0.0299587	0.132369	0.0223048	0.0510753	0.0618921	0.0339967	0.0756713
0	0.0125523	0.03125	0.0581395	0.0848708	0.158301	0.00303951	0.0670927	0.0753012	0	0.0520548	0.0708447	0.0723861	0.0438144	0.0855615	0.0793651	0.0225	0.00959233	0.0837563	0.0837438	0.0743405	0.0748299	0.0602679	0.0907029	0.0709534	0.103896	0.138889	0.0580431	0.113402	0.112054	0.0732484	0.0791476	0.0798859	0.0872576	0.0503979	0.0498084	0.0108827	0.030445	0.134961	0.076087	0.056713	0.101918	0.0607064	0.0368098	0.141125	0.0333025	0.0769231	0.0817052	0.0498339	0.0895037
0	0	0.0262172	0.0290909	0.027027	0.0402685	0.00890208	0.068323	0.0194444	0.0520548	0	0.0306905	0.0621762	0.0506329	0.0639386	0.0885417	0.0448878	0.00232558	0.0504808	0.0638298	0.0385488	0.0453564	0.0659341	0.0469083	0.105381	0.101695	0.0667976	0.0605565	0.0647249	0.0813008	0.0588235	0.0683507	0.0407056	0.06	0.104683	0.0847458	0.032967	0.0595238	0.0518257	0.0816327	0.0695249	0.0556818	0.0764967	0.088204	0.0717949	0.0503262	0.0380623	0.0641248	0.0661088	0.0655608
0	0.0116279	0.0179856	0.0391459	0.0433333	0.0562914	0.0115942	0.0600601	0.0712251	0.0708447	0.0306905	0	0.0826873	0.06	0.148649	0.0414634	0.0214797	0.00686499	0.0444965	0.0600462	0.117225	0.0467091	0.0533049	0.101322	0.0458333	0.147505	0.159664	0.0859504	0.0845528	0.088853	0.0896226	0.0963855	0.0674003	0.0649007	0.0344388	0.0331695	0.0106383	0.0345224	0.106748	0.0898204	0.0749712	0.0671217	0.0852713	0.0350701	0.101358	0.033667	0.058669	0.0775261	0.0550987	0.0676101
0	0	0.0469314	0.0491228	0.0423453	0.0653595	0.00849858	0.0682493	0.0758427	0.0723861	0.0621762	0.0826873	0	0.0410628	0.0666667	0.0904523	0.0283688	0.00449438	0.0683962	0.0812065	0.0509978	0.0504202	0.0503145	0.0856531	0.0648536	0.109731	0.104743	0.0573248	0.0977199	0.116393	0.0736196	0.106928	0.0552561	0.0784574	0.0420382	0.0456227	0.0225386	0.0621336	0.0873206	0.0955794	0.0526906	0.101399	0.0751634	0.0579858	0.0994819	0.0390909	0.0647986	0.0845684	0.0462287	0.107955
0	0.00367647	0.0387324	0.027027	0.0220126	0.0279503	0.0112045	0.0428571	0.0319149	0.0438144	0.0506329	0.06	0.0410628	0	0.0454545	0.062954	0.030445	0	0.0504587	0.0513393	0.0323276	0.0520833	0.0326531	0.0513347	0.0730689	0.0587084	0.0561798	0.0388199	0.0510836	0.0652174	0.0475483	0.0586552	0.0341207	0.0638853	0.0391414	0.036452	0.0128505	0.0213004	0.0566474	0.0549199	0.0488889	0.0485651	0.145497	0.0429142	0.0606965	0.0268336	0.0426985	0.0478188	0.0269627	0.0587326
0	0.00735294	0.0277778	0.04811	0.0516129	0.0885246	0.00277008	0.0733138	0.0716253	0.0855615	0.0639386	0.148649	0.0666667	0.0454545	0	0.0551559	0.0327869	0.00221239	0.0749415	0.0800915	0.103448	0.0541667	0.0584551	0.122538	0.0574949	0.16309	0.167355	0.175439	0.0967742	0.108065	0.113565	0.115964	0.0823045	0.0893333	0.0564103	0.0661673	0.0163934	0.0592334	0.124079	0.11339	0.0924855	0.0697413	0.0665951	0.0619289	0.109148	0.0658627	0.0852575	0.0955302	0.0737365	0.0880952
0.00444444	0.00363636	0.045614	0.0302013	0.0347003	0.04375	0	0.0514286	0.0343915	0.0793651	0.0885417	0.0414634	0.0904523	0.062954	0.0551559	0	0.0350467	0	0.0477273	0.107477	0.0321199	0.0388548	0.0604167	0.046748	0.0930233	0.0967742	0.0903846	0.0616114	0.0842607	0.113086	0.0711044	0.0799419	0.0490716	0.0804749	0.0727273	0.0673317	0.0235294	0.0554273	0.0675204	0.114458	0.0676437	0.100462	0.0675966	0.0639594	0.0919305	0.0435177	0.0542636	0.106985	0.0535714	0.0819543
0	0.00727273	0.00673401	0.00325733	0.0123077	0.0307692	0.00550964	0.0137363	0.0208333	0.0225	0.0448878	0.0214797	0.0283688	0.030445	0.0327869	0.0350467	0	0.0021978	0.0131579	0.0193133	0.0168421	0.0159681	0.0220441	0.0177515	0.0237154	0.0380952	0.0215827	0.029052	0.0270677	0.0313901	0.0275362	0.0233838	0.019305	0.0199005	0.0415617	0.0312876	0.0199063	0.0177976	0.0211346	0.0232044	0.0360656	0.0214133	0.0321244	0.0345168	0.0278578	0.0304114	0.0174419	0.0321252	0.0309524	0.0292135
0	0	0	0.0031348	0	0.0057971	0	0.00263158	0.00248139	0.00959233	0.00232558	0.00686499	0.00449438	0	0.00221239	0	0.0021978	0	0.00211416	0.00205761	0.0040568	0.00579151	0.00384615	0.00380228	0.0056926	0.0036036	0.00346021	0	0.00578871	0.00862069	0.0140647	0.00265252	0.0075188	0.00726392	0.0059952	0.00578704	0.00227015	0.00107991	0.00431965	0.00428265	0.0031348	0.00520291	0.00498504	0.00283554	0.0102708	0.00258398	0.00814996	0.00396825	0.0045977	0.00873362
0.00409836	0.0207612	0.0292208	0.0653595	0.0644172	0.0762195	0.0159151	0.256494	0.0732984	0.0837563	0.0504808	0.0444965	0.0683962	0.0504587	0.0749415	0.0477273	0.0131579	0.00211416	0	0.0400844	0.0659574	0.160793	0.0954357	0.124211	0.0741483	0.0602637	0.11619	0.0680062	0.141694	0.136437	0.0915916	0.0583333	0.158798	0.132432	0.0406404	0.0330579	0.00793651	0.0401338	0.119617	0.0630631	0.037594	0.0945946	0.04	0.0440313	0.103448	0.0381544	0.223425	0.0780322	0.0402844	0.0892019
0.015748	0	0.03125	0.0303951	0.0404624	0.054755	0.00507614	0.0471204	0.0654912	0.0837438	0.0638298	0.0600462	0.0812065	0.0513393	0.0800915	0.107477	0.0193133	0.00205761	0.0400844	0	0.0554415	0.0629921	0.0464217	0.0983936	0.074364	0.103448	0.107209	0.0523169	0.122642	0.117829	0.085044	0.136364	0.0417722	0.125661	0.0579531	0.0533808	0.019209	0.0499445	0.100928	0.0875	0.0652884	0.115515	0.0598555	0.0609037	0.131552	0.0478299	0.0581297	0.089983	0.0497238	0.0933852
0	0.025974	0.0180723	0.0327381	0.048433	0.0388889	0.00248139	0.0680628	0.0721393	0.0743405	0.0385488	0.117225	0.0509978	0.0323276	0.103448	0.0321199	0.0168421	0.0040568	0.0659574	0.0554415	0	0.083004	0.0828402	0.0968379	0.0430712	0.106061	0.143126	0.088685	0.0840841	0.0978916	0.123123	0.0844875	0.0876963	0.0832282	0.0586797	0.0566038	0.0099889	0.040349	0.102535	0.0770089	0.0704989	0.0654506	0.0648148	0.0391595	0.106786	0.0429072	0.0859107	0.0660066	0.0704	0.0728929
0	0.0118343	0.0253521	0.0448179	0.0450928	0.061008	0.002331	0.127273	0.0481651	0.0748299	0.0453564	0.0467091	0.0504202	0.0520833	0.0541667	0.0388548	0.0159681	0.00579151	0.160793	0.0629921	0.083004	0	0.0608856	0.088015	0.0756458	0.0645724	0.0913793	0.0588235	0.123123	0.105417	0.0916784	0.0616798	0.0917197	0.0939431	0.0506478	0.0371204	0.0107991	0.0304942	0.0898004	0.0795207	0.0497409	0.0783069	0.0641926	0.0549242	0.0830153	0.0437393	0.102564	0.0741646	0.0508475	0.0754858
0	0.00882353	0.0167131	0.030303	0.0533333	0.0580475	0.0117371	0.0767327	0.0552995	0.0602679	0.0659341	0.0533049	0.0503145	0.0326531	0.0584551	0.0604167	0.0220441	0.00384615	0.0954357	0.0464217	0.0828402	0.0608856	0	0.0678899	0.0428571	0.0663176	0.0987868	0.0557143	0.0934307	0.0877698	0.0660248	0.0686016	0.0698254	0.0791717	0.0863747	0.0597015	0.0151679	0.0525751	0.0837004	0.0666667	0.0707497	0.0703043	0.0421982	0.0518868	0.0881226	0.0545455	0.0912933	0.0662894	0.0581395	0.0738255
0	0.00867052	0.0248619	0.0764873	0.0664894	0.105978	0.0139211	0.0942928	0.102138	0.0907029	0.0469083	0.101322	0.0856531	0.0513347	0.122538	0.046748	0.0177515	0.00380228	0.124211	0.0983936	0.0968379	0.088015	0.0678899	0	0.0805861	0.130037	0.176471	0.084425	0.161538	0.120588	0.0953717	0.119342	0.095057	0.123426	0.0465658	0.0473506	0.0139785	0.0466596	0.168831	0.105205	0.0680628	0.127473	0.0616302	0.0535714	0.16175	0.0425894	0.121972	0.101413	0.0562404	0.118329
0	0.00285714	0.033241	0.0380435	0.0306905	0.0763158	0.0091954	0.0649038	0.0401786	0.0709534	0.105381	0.0458333	0.0648536	0.0730689	0.0574949	0.0930233	0.0237154	0.0056926	0.0741483	0.074364	0.0430712	0.0756458	0.0428571	0.0805861	0	0.0936396	0.101201	0.0625889	0.0876437	0.135215	0.0875	0.0863214	0.0638821	0.0862697	0.0713436	0.0838184	0.0227273	0.054371	0.0937155	0.10742	0.0746583	0.0947817	0.0808081	0.0850242	0.106383	0.0532646	0.0744417	0.108605	0.0676516	0.113846
0.0030581	0.008	0.0416667	0.0568475	0.0513447	0.0792079	0.00647948	0.0854503	0.0764192	0.103896	0.101695	0.147505	0.109731	0.0587084	0.16309	0.0967742	0.0380952	0.0036036	0.0602637	0.103448	0.106061	0.0645724	0.0663176	0.130037	0.0936396	0	0.203237	0.108883	0.112057	0.185907	0.134454	0.168741	0.0943627	0.105642	0.0728324	0.073991	0.0329437	0.0785563	0.163242	0.156532	0.12433	0.119958	0.0991984	0.0737628	0.171	0.0591716	0.0995025	0.156277	0.0954617	0.173429
0.00573066	0.0100756	0.0317073	0.08	0.0633803	0.122249	0.00824742	0.0835165	0.119306	0.138889	0.0667976	0.159664	0.104743	0.0561798	0.167355	0.0903846	0.0215827	0.00346021	0.11619	0.107209	0.143126	0.0913793	0.0987868	0.176471	0.101201	0.203237	0	0.128895	0.195556	0.176301	0.125676	0.158879	0.104946	0.163995	0.0721533	0.0628386	0.0226105	0.0548223	0.309045	0.132686	0.110881	0.164147	0.11001	0.0634633	0.323725	0.0459016	0.141286	0.139901	0.0846037	0.154973
0	0.00396825	0.0212766	0.0326923	0.0314233	0.0483271	0.0102041	0.062167	0.0543294	0.0580431	0.0605565	0.0859504	0.0573248	0.0388199	0.175439	0.0616114	0.029052	0	0.0680062	0.0523169	0.088685	0.0588235	0.0557143	0.084425	0.0625889	0.108883	0.128895	0	0.0935252	0.111245	0.159456	0.0908072	0.0873269	0.0893043	0.0797546	0.080597	0.0242086	0.0792453	0.112512	0.125731	0.116698	0.0705882	0.0859929	0.0988822	0.114065	0.136626	0.0948795	0.109281	0.131852	0.101718
0.00215054	0.0078125	0.03861	0.0621359	0.0798479	0.0809793	0.00165837	0.105455	0.118794	0.113402	0.0647249	0.0845528	0.0977199	0.0510836	0.0967742	0.0842607	0.0270677	0.00578871	0.141694	0.122642	0.0840841	0.123123	0.0934307	0.161538	0.0876437	0.112057	0.195556	0.0935252	0	0.191026	0.124555	0.148364	0.110991	0.285194	0.0735146	0.0589372	0.0136986	0.0606618	0.211518	0.1159	0.0771325	0.257113	0.0929204	0.0688797	0.244297	0.0545868	0.166534	0.145929	0.0755245	0.178232
0.00211864	0.00383877	0.0380952	0.0694981	0.0569853	0.0859813	0.00825082	0.0982143	0.119298	0.112054	0.0813008	0.088853	0.116393	0.0652174	0.108065	0.113086	0.0313901	0.00862069	0.136437	0.117829	0.0978916	0.105417	0.0877698	0.120588	0.135215	0.185907	0.176301	0.111245	0.191026	0	0.15199	0.167453	0.11733	0.192394	0.094898	0.0803134	0.0228938	0.0891182	0.195072	0.155819	0.108635	0.157184	0.12602	0.0909857	0.226468	0.0729087	0.151017	0.18498	0.10515	0.24424
0	0.00743494	0.0235935	0.0361664	0.047619	0.0452962	0.00638978	0.0800681	0.0648298	0.0732484	0.0588235	0.0896226	0.0736196	0.0475483	0.113565	0.0711044	0.0275362	0.0140647	0.0915916	0.085044	0.123123	0.0916784	0.0660248	0.0953717	0.0875	0.134454	0.125676	0.159456	0.124555	0.15199	0	0.118625	0.142703	0.120868	0.0876494	0.0861568	0.0299184	0.0786106	0.138595	0.149614	0.111824	0.1102	0.0946181	0.0922693	0.138107	0.102724	0.137405	0.137079	0.119542	0.138194
0.00764818	0.0069808	0.043554	0.0340136	0.0518395	0.0672269	0.0137195	0.055205	0.0712074	0.0791476	0.0683507	0.0963855	0.106928	0.0586552	0.115964	0.0799419	0.0233838	0.00265252	0.0583333	0.136364	0.0844875	0.0616798	0.0686016	0.119342	0.0863214	0.168741	0.158879	0.0908072	0.148364	0.167453	0.118625	0	0.0898204	0.139369	0.0784689	0.0752788	0.0262927	0.0714286	0.16555	0.146866	0.113292	0.145205	0.103918	0.0817963	0.175966	0.0676471	0.105874	0.157228	0.0982143	0.170629
0	0.0146104	0.0141066	0.0563607	0.0383436	0.0523883	0.0142248	0.0830816	0.0601719	0.0798859	0.0407056	0.0674003	0.0552561	0.0341207	0.0823045	0.0490716	0.019305	0.0075188	0.158798	0.0417722	0.0876963	0.0917197	0.0698254	0.095057	0.0638821	0.0943627	0.104946	0.0873269	0.110991	0.11733	0.142703	0.0898204	0	0.147348	0.0633484	0.0607394	0.0133001	0.0507488	0.138489	0.104944	0.0622951	0.110922	0.0709163	0.0704981	0.140788	0.0555947	0.249404	0.107192	0.0701754	0.12844
0.00166113	0.00771605	0.0258359	0.057187	0.0681818	0.0838415	0.0136799	0.0891813	0.0878187	0.0872576	0.06	0.0649007	0.0784574	0.0638853	0.0893333	0.0804749	0.0199005	0.00726392	0.132432	0.125661	0.0832282	0.0939431	0.0791717	0.123426	0.0862697	0.105642	0.163995	0.0893043	0.285194	0.192394	0.120868	0.139369	0.147348	0	0.0789238	0.0611015	0.0171289	0.0740433	0.198148	0.120482	0.0852459	0.201445	0.101124	0.0795455	0.22335	0.0655509	0.192107	0.1545	0.0764781	0.202749
0.00328947	0.00456621	0.0209581	0.017673	0.0259366	0.0330935	0.00944669	0.0401106	0.0237781	0.0503979	0.104683	0.0344388	0.0420382	0.0391414	0.0564103	0.0727273	0.0415617	0.0059952	0.0406404	0.0579531	0.0586797	0.0506478	0.0863747	0.0465658	0.0713436	0.0728324	0.0721533	0.0797546	0.0735146	0.094898	0.0876494	0.0784689	0.0633484	0.0789238	0	0.136572	0.03125	0.0665571	0.0760959	0.106509	0.113808	0.0843471	0.104968	0.106646	0.114264	0.0863411	0.0734312	0.0913943	0.101506	0.108517
0.00156495	0.00436681	0.018598	0.015493	0.0192308	0.0360111	0.00907912	0.0412783	0.0254777	0.0498084	0.0847458	0.0331695	0.0456227	0.036452	0.0661673	0.0673317	0.0312876	0.00578704	0.0330579	0.0533808	0.0566038	0.0371204	0.0597015	0.0473506	0.0838184	0.073991	0.0628386	0.080597	0.0589372	0.0803134	0.0861568	0.0752788	0.0607394	0.0611015	0.136572	0	0.0396761	0.0666667	0.0838762	0.102965	0.0922953	0.076378	0.0666162	0.109256	0.0872434	0.0898329	0.0608808	0.101124	0.0946292	0.0949755
0	0.00142248	0.00554017	0.00409836	0.00531915	0.00927152	0.00507614	0.00632111	0.00244798	0.0108827	0.032967	0.0106383	0.0225386	0.0128505	0.0163934	0.0235294	0.0199063	0.00227015	0.00793651	0.019209	0.0099889	0.0107991	0.0151679	0.0139785	0.0227273	0.0329437	0.0226105	0.0242086	0.0136986	0.0228938	0.0299184	0.0262927	0.0133001	0.0171289	0.03125	0.0396761	0	0.0315142	0.0204856	0.0455951	0.0299625	0.0244807	0.033406	0.044586	0.0239398	0.026658	0.014742	0.0506567	0.0286055	0.0338691
0	0.00268096	0.0118265	0.0196335	0.0230179	0.0228426	0.00239808	0.0408922	0.0213018	0.030445	0.0595238	0.0345224	0.0621336	0.0213004	0.0592334	0.0554273	0.0177976	0.00107991	0.0401338	0.0499445	0.040349	0.0304942	0.0525751	0.0466596	0.054371	0.0785563	0.0548223	0.0792453	0.0606618	0.0891182	0.0786106	0.0714286	0.0507488	0.0740433	0.0665571	0.0666667	0.0315142	0	0.0660015	0.121188	0.0766313	0.0730422	0.0638144	0.0864903	0.072373	0.0755467	0.0659962	0.0973902	0.0925926	0.091716
0.00429799	0.00805369	0.0306667	0.0625	0.0621693	0.096206	0.0059952	0.0752551	0.114543	0.134961	0.0518257	0.106748	0.0873206	0.0566474	0.124079	0.0675204	0.0211346	0.00431965	0.119617	0.100928	0.102535	0.0898004	0.0837004	0.168831	0.0937155	0.163242	0.309045	0.112512	0.211518	0.195072	0.138595	0.16555	0.138489	0.198148	0.0760959	0.0838762	0.0204856	0.0660015	0	0.147541	0.11442	0.208122	0.117021	0.074048	0.361552	0.0599739	0.177408	0.186942	0.096475	0.221414
0.00141243	0.00529801	0.0276316	0.0367454	0.0491591	0.0487805	0.0035545	0.0610973	0.0542823	0.076087	0.0816327	0.0898204	0.0955794	0.0549199	0.11339	0.114458	0.0232044	0.00428265	0.0630631	0.0875	0.0770089	0.0795207	0.0666667	0.105205	0.10742	0.156532	0.132686	0.125731	0.1159	0.155819	0.149614	0.146866	0.104944	0.120482	0.106509	0.102965	0.0455951	0.121188	0.147541	0	0.134921	0.136076	0.129106	0.128224	0.173979	0.0864362	0.130464	0.208217	0.133673	0.181413
0.00136986	0.00385604	0.0151707	0.0252525	0.0220859	0.0358025	0.0116414	0.0405244	0.037037	0.056713	0.0695249	0.0749712	0.0526906	0.0488889	0.0924855	0.0676437	0.0360656	0.0031348	0.037594	0.0652884	0.0704989	0.0497409	0.0707497	0.0680628	0.0746583	0.12433	0.110881	0.116698	0.0771325	0.108635	0.111824	0.113292	0.0622951	0.0852459	0.113808	0.0922953	0.0299625	0.0766313	0.11442	0.134921	0	0.0824053	0.11276	0.0967514	0.121882	0.0916282	0.0860553	0.127004	0.172302	0.123878
0.00408719	0.00768246	0.0332056	0.0446999	0.0448319	0.0655738	0.00459242	0.0654545	0.0828331	0.101918	0.0556818	0.0671217	0.101399	0.0485651	0.0697413	0.100462	0.0214133	0.00520291	0.0945946	0.115515	0.0654506	0.0783069	0.0703043	0.127473	0.0947817	0.119958	0.164147	0.0705882	0.257113	0.157184	0.1102	0.145205	0.110922	0.201445	0.0843471	0.076378	0.0244807	0.0730422	0.208122	0.136076	0.0824053	0	0.104916	0.0826389	0.251981	0.0559085	0.154358	0.176117	0.0858343	0.254328
0	0.00606796	0.0179426	0.026253	0.0280047	0.0313953	0.0110254	0.0371622	0.0396476	0.0607064	0.0764967	0.0852713	0.0751634	0.145497	0.0665951	0.0675966	0.0321244	0.00498504	0.04	0.0598555	0.0648148	0.0641926	0.0421982	0.0616302	0.0808081	0.0991984	0.11001	0.0859929	0.0929204	0.12602	0.0946181	0.103918	0.0709163	0.101124	0.104968	0.0666162	0.033406	0.0638144	0.117021	0.129106	0.11276	0.104916	0	0.1049	0.13665	0.0623441	0.0875153	0.128125	0.101786	0.143705
0.00120337	0.00227273	0.0111857	0.0178372	0.0230011	0.0206297	0.00936524	0.0394877	0.0299587	0.0368098	0.088204	0.0350701	0.0579858	0.0429142	0.0619289	0.0639594	0.0345168	0.00283554	0.0440313	0.0609037	0.0391595	0.0549242	0.0518868	0.0535714	0.0850242	0.0737628	0.0634633	0.0988822	0.0688797	0.0909857	0.0922693	0.0817963	0.0704981	0.0795455	0.106646	0.109256	0.044586	0.0864903	0.074048	0.128224	0.0967514	0.0826389	0.1049	0	0.0969221	0.0892746	0.0790094	0.121304	0.124631	0.119977
0.00471142	0.00556793	0.0323661	0.0637813	0.0575858	0.10333	0.00609137	0.0733549	0.132369	0.141125	0.0717949	0.101358	0.0994819	0.0606965	0.109148	0.0919305	0.0278578	0.0102708	0.103448	0.131552	0.106786	0.0830153	0.0881226	0.16175	0.106383	0.171	0.323725	0.114065	0.244297	0.226468	0.138107	0.175966	0.140788	0.22335	0.114264	0.0872434	0.0239398	0.072373	0.361552	0.173979	0.121882	0.251981	0.13665	0.0969221	0	0.0723764	0.199611	0.22013	0.115942	0.272265
0.00107066	0.00203459	0.0100301	0.014985	0.0156709	0.0205479	0.00751174	0.0335893	0.0223048	0.0333025	0.0503262	0.033667	0.0390909	0.0268336	0.0658627	0.0435177	0.0304114	0.00258398	0.0381544	0.0478299	0.0429072	0.0437393	0.0545455	0.0425894	0.0532646	0.0591716	0.0459016	0.136626	0.0545868	0.0729087	0.102724	0.0676471	0.0555947	0.0655509	0.0863411	0.0898329	0.026658	0.0755467	0.0599739	0.0864362	0.0916282	0.0559085	0.0623441	0.0892746	0.0723764	0	0.0792853	0.09005	0.125631	0.0832466
0.00198807	0.00761905	0.0179076	0.0421053	0.0402999	0.0588235	0.010582	0.102589	0.0510753	0.0769231	0.0380623	0.058669	0.0647986	0.0426985	0.0852575	0.0542636	0.0174419	0.00814996	0.223425	0.0581297	0.0859107	0.102564	0.0912933	0.121972	0.0744417	0.0995025	0.141286	0.0948795	0.166534	0.151017	0.137405	0.105874	0.249404	0.192107	0.0734312	0.0608808	0.014742	0.0659962	0.177408	0.130464	0.0860553	0.154358	0.0875153	0.0790094	0.199611	0.0792853	0	0.146561	0.0982049	0.197222
0.000966184	0.00462535	0.0221402	0.0381041	0.0469181	0.056325	0.00513699	0.0622182	0.0618921	0.0817052	0.0641248	0.0775261	0.0845684	0.0478188	0.0955302	0.106985	0.0321252	0.00396825	0.0780322	0.089983	0.0660066	0.0741646	0.0662894	0.101413	0.108605	0.156277	0.139901	0.109281	0.145929	0.18498	0.137079	0.157228	0.107192	0.1545	0.0913943	0.101124	0.0506567	0.0973902	0.186942	0.208217	0.127004	0.176117	0.128125	0.121304	0.22013	0.09005	0.146561	0	0.164641	0.26185
0	0.00265722	0.0140598	0.0174978	0.0242215	0.030303	0.00826446	0.0337838	0.0339967	0.0498339	0.0661088	0.0550987	0.0462287	0.0269627	0.0737365	0.0535714	0.0309524	0.0045977	0.0402844	0.0497238	0.0704	0.0508475	0.0581395	0.0562404	0.0676516	0.0954617	0.0846037	0.131852	0.0755245	0.10515	0.119542	0.0982143	0.0701754	0.0764781	0.101506	0.0946292	0.0286055	0.0925926	0.096475	0.133673	0.172302	0.0858343	0.101786	0.124631	0.115942	0.125631	0.0982049	0.164641	0	0.140153
0.00346921	0.00667223	0.0241667	0.0456081	0.0413565	0.0666105	0.00856698	0.0717822	0.0756713	0.0895037	0.0655608	0.0676101	0.107955	0.0587326	0.0880952	0.0819543	0.0292135	0.00873362	0.0892019	0.0933852	0.0728929	0.0754858	0.0738255	0.118329	0.113846	0.173429	0.154973	0.101718	0.178232	0.24424	0.138194	0.170629	0.12844	0.202749	0.108517	0.0949755	0.0338691	0.091716	0.221414	0.181413	0.123878	0.254328	0.143705	0.119977	0.272265	0.0832466	0.197222	0.26185	0.140153	0
0	0.000774593	0.00228833	0.00531915	0.0105263	0.00821509	0.0058309	0.012436	0.0071582	0.0135231	0.0134276	0.0147679	0.0097493	0.0111188	0.0139276	0.00969529	0.00829302	0.016586	0.0186207	0.0142954	0.0162822	0.0187166	0.019385	0.0139073	0.0172528	0.0169492	0.0206319	0.0205562	0.0241255	0.0271084	0.021327	0.0220802	0.0272882	0.0274356	0.04481	0.04	0.00855615	0.0168599	0.0287387	0.0297082	0.0397246	0.0202073	0.0228891	0.0248262	0.0301383	0.0368421	0.034642	0.0281052	0.0339589	0.0297414
0.00315457	0.00608828	0.026738	0.0496509	0.0448669	0.0648148	0.00570613	0.0615616	0.0861678	0.103187	0.0578035	0.0862832	0.089838	0.0450387	0.096679	0.0782609	0.019863	0.00535834	0.101608	0.105455	0.0890948	0.0776699	0.0724138	0.140248	0.0899582	0.140603	0.222896	0.101988	0.210932	0.178668	0.13601	0.184768	0.138166	0.211039	0.0973036	0.0905963	0.0245989	0.0787012	0.284686	0.173214	0.119034	0.259609	0.129496	0.100946	0.341154	0.0887017	0.233026	0.215873	0.119924	0.276517
0.000763942	0.00591716	0.0214339	0.0273264	0.0291545	0.0403522	0.00625434	0.0416069	0.0358146	0.0672389	0.0547753	0.0500347	0.0497925	0.0424367	0.0627615	0.0589868	0.0248322	0.00719895	0.0662526	0.0512821	0.0581081	0.0670241	0.0648396	0.0782198	0.0759409	0.0731707	0.0868993	0.0806154	0.114899	0.115796	0.103448	0.0972973	0.0939323	0.122714	0.0977011	0.0777778	0.0187696	0.0644646	0.127959	0.136312	0.10141	0.126659	0.117742	0.0989691	0.155043	0.0771084	0.135827	0.131783	0.112045	0.152439
0.00229358	0.00294768	0.0169118	0.0349442	0.034407	0.0410858	0.00625	0.0513748	0.0431095	0.0581148	0.0606916	0.08	0.0682138	0.0459849	0.0846373	0.067086	0.0213904	0.00587851	0.0596299	0.0663475	0.0602165	0.055666	0.0584329	0.0774411	0.0868385	0.0918231	0.105756	0.0940224	0.107837	0.113622	0.112283	0.120098	0.0983607	0.127294	0.0963855	0.0898372	0.0267857	0.077628	0.146621	0.157168	0.10255	0.137912	0.117078	0.133971	0.165584	0.0950049	0.139684	0.155786	0.115637	0.179463
0.00145033	0.00350631	0.0210822	0.0324859	0.0392432	0.0522968	0.00396563	0.0569049	0.0552901	0.0757054	0.070068	0.0603217	0.0787508	0.0528402	0.076975	0.0827119	0.0316333	0.00436681	0.0709079	0.0838323	0.0609203	0.0722115	0.0680359	0.0900783	0.112442	0.137977	0.127701	0.0927033	0.141703	0.203655	0.120939	0.147521	0.111365	0.151692	0.112296	0.0983069	0.0530421	0.0895208	0.187393	0.198847	0.126474	0.192982	0.148504	0.11998	0.257919	0.0826291	0.158228	0.240082	0.136174	0.303093
0.000684932	0.00265428	0.0132188	0.0151415	0.0242464	0.0241514	0.00502828	0.0236271	0.0291139	0.0418516	0.0311915	0.0361596	0.0398754	0.0378177	0.0371517	0.0326355	0.0157385	0.00415924	0.0366748	0.0376442	0.03621	0.0468468	0.0313424	0.0491607	0.0478469	0.0564133	0.0625	0.0483782	0.063228	0.0724638	0.0577028	0.0651589	0.0519211	0.0692348	0.0695381	0.0555275	0.0213489	0.0488043	0.0901722	0.0740925	0.0711831	0.0741286	0.0990636	0.0673212	0.095057	0.060916	0.0747378	0.0927065	0.0719424	0.100422
0.00204918	0.00132013	0.0165126	0.0285714	0.0335968	0.0423561	0.00500939	0.0461638	0.0408163	0.0625	0.0648267	0.0510397	0.0764781	0.0428305	0.0796403	0.0802311	0.0249544	0.00652819	0.0591164	0.0772613	0.0570552	0.055522	0.0561255	0.0866337	0.0919255	0.117021	0.10581	0.0906499	0.122592	0.145401	0.117546	0.138267	0.10255	0.146355	0.103577	0.0990566	0.0393895	0.0796593	0.159592	0.194705	0.118609	0.154737	0.127016	0.133168	0.189495	0.0922374	0.145979	0.200289	0.128444	0.242986
0.000664011	0.0019305	0.0115311	0.00953592	0.0132242	0.0208597	0.00858369	0.0210526	0.020757	0.0286236	0.0442532	0.0301568	0.0368803	0.0305572	0.0336336	0.0367028	0.0201183	0.00579374	0.0205038	0.0384615	0.0388922	0.0323139	0.0346821	0.0351585	0.0405093	0.0494537	0.0517928	0.0511302	0.0435938	0.0665945	0.0490506	0.0652632	0.0396387	0.0558069	0.0939772	0.0754907	0.0223384	0.0563041	0.0680272	0.0866995	0.0862994	0.0542709	0.0900383	0.0782407	0.0824505	0.0699516	0.0614407	0.0894624	0.0951168	0.0859247
0	0.00688791	0.00928793	0.0282309	0.0310559	0.0373599	0.00832342	0.0500309	0.0385775	0.0596833	0.0491607	0.0495227	0.0480712	0.0314502	0.0623501	0.0515708	0.0177752	0.0101752	0.0860085	0.0567583	0.0765579	0.0753945	0.0691057	0.0769679	0.0762515	0.0781609	0.0951557	0.110249	0.118889	0.123402	0.155807	0.096723	0.146328	0.145367	0.091001	0.0794277	0.0237099	0.0972154	0.141045	0.141052	0.109002	0.121197	0.0976415	0.114232	0.159343	0.116457	0.180055	0.160827	0.145969	0.180707
0.000638978	0.00248139	0.0136139	0.0313087	0.0251998	0.0282555	0.00412493	0.0497849	0.0402644	0.0542823	0.0390071	0.0412493	0.0484634	0.0337013	0.0452143	0.061346	0.0188571	0.00899382	0.0625369	0.0522042	0.0501441	0.0590258	0.0553653	0.066705	0.084063	0.0827586	0.0903373	0.0651138	0.0923825	0.125971	0.0899415	0.0911472	0.0917008	0.106612	0.0648968	0.054755	0.0217291	0.0617051	0.12681	0.121287	0.0890476	0.120176	0.100377	0.0844687	0.152632	0.0640752	0.128025	0.144876	0.0909843	0.171922
0.00188088	0.00365408	0.0151976	0.0237805	0.0315534	0.0358227	0.00637681	0.0444178	0.0438129	0.0595238	0.0572947	0.0520468	0.057377	0.0408046	0.0652557	0.0601987	0.0225352	0.00384615	0.0516351	0.0676692	0.0594286	0.0544027	0.0609137	0.0795195	0.0856322	0.10496	0.0973401	0.0803383	0.106681	0.145	0.10462	0.122611	0.0874811	0.111055	0.099	0.0831308	0.0360444	0.0783019	0.147944	0.157762	0.127918	0.133593	0.128217	0.106033	0.178089	0.0795892	0.136602	0.176682	0.125158	0.218917
0.000462107	0.00271616	0.0117594	0.00717489	0.00845196	0.0147321	0.0043611	0.0167475	0.0156931	0.0271335	0.0364996	0.0295909	0.0299479	0.0214777	0.0370532	0.0298443	0.0118946	0.00419463	0.0199745	0.0356223	0.0267176	0.0234212	0.0272765	0.0358801	0.0367244	0.0543524	0.0489745	0.0431482	0.0488195	0.0639676	0.0487322	0.0638635	0.0364465	0.0518688	0.0634615	0.050357	0.0203414	0.0481264	0.0660694	0.0686567	0.0857788	0.0730983	0.0711939	0.0637464	0.0777499	0.0488798	0.0599866	0.076949	0.0811623	0.102163
0.000794281	0.00234009	0.00934579	0.0164127	0.0170675	0.0245614	0.00264051	0.0258189	0.0263761	0.0368381	0.0331429	0.0330296	0.0345089	0.02783	0.0411272	0.0418888	0.0189873	0.00401753	0.0376648	0.0484848	0.0393111	0.0381623	0.0324125	0.0532433	0.0512341	0.0621257	0.0635688	0.0476863	0.0693496	0.0847273	0.0656727	0.0823236	0.0565068	0.0745599	0.0583446	0.0521042	0.0209745	0.0590954	0.0985289	0.102775	0.077102	0.0870439	0.0840475	0.0714973	0.11839	0.0567485	0.100751	0.112994	0.0790027	0.13882
0.00115607	0.000377786	0.0094518	0.0109434	0.0131332	0.0127246	0.00440529	0.0201042	0.0158088	0.0220588	0.0352505	0.0211602	0.0327567	0.0206972	0.0300366	0.05	0.0166125	0.00461976	0.0201656	0.0490232	0.0269881	0.0241821	0.0322465	0.0343963	0.0410811	0.042173	0.0421986	0.0446122	0.0476844	0.0635858	0.0562414	0.0671463	0.0394348	0.0583748	0.0756811	0.0632411	0.0288797	0.0613695	0.0654357	0.0942582	0.0846405	0.0636596	0.0702479	0.081252	0.0882353	0.0682232	0.0639053	0.095526	0.0903149	0.100176
0.000412882	0.00163666	0.00696151	0.00880426	0.00938392	0.0112268	0.00342259	0.0154723	0.0145778	0.0204993	0.0167508	0.0200081	0.0173108	0.0179074	0.0209847	0.0224197	0.00876669	0.00455265	0.0221283	0.0216607	0.02306	0.0274494	0.0194792	0.0286458	0.0282226	0.0301217	0.0353293	0.0317801	0.0441119	0.0454904	0.0396098	0.040753	0.0377829	0.05	0.0387183	0.0306795	0.0123548	0.0315005	0.051063	0.0559893	0.0444653	0.0562926	0.0608351	0.0533358	0.0703669	0.0405698	0.065257	0.0676364	0.0556547	0.0800144
0.000292997	0.00101877	0.00363636	0.00582326	0.00726744	0.00813953	0.00143761	0.0083912	0.00996534	0.0156476	0.0125487	0.0157514	0.0144175	0.0103315	0.017483	0.0130879	0.00686008	0.00255718	0.0107327	0.015791	0.0147543	0.0122437	0.0125303	0.0172956	0.015984	0.0259871	0.0288462	0.0209123	0.0240405	0.0271908	0.0272625	0.0307325	0.0238194	0.0282666	0.0288089	0.0295417	0.0135648	0.0220288	0.0435808	0.0403594	0.0345347	0.0360669	0.0358604	0.0312753	0.0521191	0.0267514	0.0358703	0.0509835	0.0393369	0.0583942
[truncated: 16 more columns]

## Sheet: Fig2B
0	0	0	0	0	0	0	0	0	0	0	0	0	0	0	0	0	0	0	0	0.00476191	0.00462963	0	0.00440529	0	0.003861	0.00383142	0	0	0	0.00314465	0	0.0030303	0	0	0	0	0	0	0	0	0	0	0	0.00185529	0.00184502	0.0017762	0.0017301	0	0
0	0	0	0	0	0	0	0	0	0	0.0108696	0.0105263	0	0	0	0.0169492	0	0	0	0	0.00943396	0	0	0	0.00843882	0.00381679	0	0	0	0	0.00311526	0.00308642	0	0.0026178	0	0.00240964	0.00230947	0	0.00215983	0	0	0	0	0	0.00184502	0.00367647	0.00176678	0.00518135	0.00171821	0
0	0	0	0	0.0263158	0	0	0	0	0.0119048	0.0106383	0.0103093	0	0	0.0173913	0.0166667	0.025	0.00689655	0.00671141	0	0.00934579	0	0	0.0130435	0.012605	0	0.0113636	0.00671141	0	0	0	0.00615385	0.00598802	0.00522193	0.00485437	0.00722892	0.0046083	0	0.00431035	0	0.00824742	0	0.00761905	0	0	0.00550459	0.00176056	0.00689655	0	0.00512821
0	0	0	0	0	0	0	0	0.011236	0	0.01	0	0	0	0	0.00787402	0	0.0133333	0.00645161	0	0.00909091	0	0.00862069	0.0213675	0.00406504	0.00743494	0.00367647	0.00327869	0.00326797	0.00634921	0.00303951	0.00301205	0.00293255	0.0025641	0.00961539	0.00473934	0	0	0	0.00207469	0.00202429	0	0.00187266	0	0.00364299	0.00180832	0.0034904	0.00169779	0.0102564	0.00168634
0	0	0.0263158	0	0	0	0.0113636	0.0222222	0.00909091	0	0.0338983	0.0162602	0.0232558	0.0147059	0.0510949	0.0136054	0.0135135	0.0236686	0.0172414	0.00512821	0.0253165	0.0204918	0.0159363	0.015625	0.0229008	0.028169	0.017301	0.015528	0.0218069	0.00296736	0.0144509	0.0172414	0.0225352	0.017284	0.0208333	0.0277136	0.0175824	0.00413223	0.0207039	0.0120482	0.0197628	0.0195312	0.0145985	0.00904159	0.0106007	0.0141093	0.0188034	0.0166389	0.0234114	0.025
0	0	0	0	0	0	0.02	0	0	0.0162602	0.0150376	0	0.0211268	0.0134228	0	0.0125	0	0.0108696	0	0.0145631	0.00392157	0	0.0075188	0	0.00357143	0	0.00326797	0.0119048	0.00294118	0	0.00552486	0.0194444	0.00266667	0.00472813	0	0.00438597	0.00421941	0.00200803	0.00396825	0.00388349	0.00761905	0.00187266	0.00530035	0	0.00343053	0.00512821	0.00329489	0.00970874	0.00321027	0.00319489
0	0	0	0	0.0113636	0.02	0	0.0176991	0.0075188	0.08	0.0820896	0.0136986	0.0472973	0.0454545	0.0182927	0.0299401	0.0236686	0.0828729	0.010101	0.00458716	0.027027	0.0111524	0.00724638	0.0216607	0.0139373	0.0227273	0.0127796	0.0233918	0.00862069	0.00837989	0.030303	0.0244565	0.0184697	0.0357143	0.0175439	0.037694	0.0146138	0.0019685	0.0117647	0.0193424	0.0189036	0.00739372	0.0193662	0.00172414	0.017094	0.0239726	0.00978793	0.0325733	0.0241935	0.0290323
0	0	0	0	0.0222222	0	0.0176991	0	0	0.0298507	0.0206897	0	0.00636943	0.0123457	0	0.0174419	0	0.0101523	0.015	0	0	0.00364964	0.00357143	0.00704225	0.00684931	0.0127389	0.015873	0.00284091	0.00568182	0	0.0161725	0.0133333	0.00516796	0.00921659	0.00214592	0.0129032	0.00410678	0.00195695	0.00776699	0.0114504	0.00556586	0.0092081	0.0104167	0	0.0239726	0.00838926	0.0113821	0.00950872	0.00789889	0.0158479
0	0	0	0.011236	0.00909091	0	0.0075188	0	0	0.00641026	0.0308642	0.0119048	0.0114286	0.0110497	0.0106952	0.0210526	0.00515464	0.0234742	0.0136986	0.00416667	0.0140845	0.00684931	0.0135135	0.0304054	0.019544	0.00898204	0.00892857	0.0108696	0.00810811	0.0026178	0.0127877	0.0152672	0.0174564	0.00883002	0.010395	0.0103093	0.00594059	0	0.00749064	0.0166667	0.0126354	0.00531915	0.0117845	0.005	0.00488599	0.0163934	0.011041	0.00923077	0.0123267	0.00917431
0	0	0.0119048	0	0	0.0162602	0.08	0.0298507	0.00641026	0	0.127517	0.0239521	0.0853659	0.121951	0.0160428	0.0655738	0.0208333	0.106061	0.0420561	0.0125523	0.0284698	0.00682594	0.0168919	0.0234114	0.0536913	0.0242424	0.0334347	0.0418994	0.0190736	0.00261097	0.0311688	0.0309278	0.0380711	0.0904762	0.0188285	0.0814978	0.0324544	0	0.0247148	0.0377358	0.0311927	0.0161002	0.0290598	0.00332226	0.0231788	0.035	0.038835	0.057971	0.0249221	0.0360502
0	0.0108696	0.0106383	0.01	0.0338983	0.0150376	0.0820896	0.0206897	0.0308642	0.127517	0	0.0342857	0.0804598	0.121387	0.0526316	0.0789474	0.0510204	0.168367	0.0542986	0.00398406	0.0418118	0.0234899	0.0366667	0.0498339	0.0945946	0.032641	0.0606061	0.0609418	0.0212766	0.0128535	0.0356234	0.043257	0.0826873	0.114286	0.039749	0.0986842	0.0400802	0.0037037	0.0378072	0.0408922	0.0514706	0.0230089	0.0515464	0.00326797	0.0380165	0.0395387	0.0382166	0.0898693	0.0486656	0.0403101
0	0.0105263	0.0103093	0	0.0162602	0	0.0136986	0	0.0119048	0.0239521	0.0342857	0	0.010582	0.0154639	0.0572917	0.0505051	0.045	0.0311111	0.021645	0.0119048	0.0559441	0.0232558	0.0295082	0.0459016	0.0447284	0.0323529	0.0412979	0.0348525	0.0431267	0.0127551	0.0148515	0.0172414	0.0317848	0.0283843	0.0224949	0.0327869	0.0316206	0.00183823	0.027933	0.0255009	0.0304659	0.0246914	0.0370995	0.0114754	0.0210356	0.0462046	0.033123	0.0244648	0.0259939	0.027439
0	0	0	0	0.0232558	0.0211268	0.0472973	0.00636943	0.0114286	0.0853659	0.0804598	0.010582	0	0.035533	0.0144928	0.0591133	0.0285714	0.0717489	0.0429185	0.00769231	0.0231788	0.016129	0.0158228	0.0516129	0.0536278	0.0317003	0.037464	0.0396825	0.0260417	0.00248139	0.0747423	0.05	0.0514706	0.0528634	0.0346939	0.0895522	0.0413386	0.00363636	0.0313653	0.0458716	0.0411449	0.017301	0.0383973	0.00321543	0.0323625	0.0439739	0.0541401	0.0512422	0.0430769	0.0509259
0	0	0	0	0.0147059	0.0134228	0.0454545	0.0123457	0.0110497	0.121951	0.121387	0.0154639	0.035533	0	0.0188679	0.0728155	0.0230415	0.0792952	0.041841	0.00374532	0.0294118	0.00626959	0.021875	0.0215385	0.0759494	0.0253521	0.0368272	0.0555556	0.0126582	0	0.0291971	0.057072	0.0332542	0.0852018	0.026	0.095339	0.0510806	0.00179533	0.0272727	0.0378378	0.0315789	0.0294627	0.0295082	0.00318471	0.028754	0.041868	0.0324575	0.0789889	0.0301205	0.0440729
0	0	0.0173913	0	0.0510949	0	0.0182927	0	0.0106952	0.0160428	0.0526316	0.0572917	0.0144928	0.0188679	0	0.0412844	0.0909091	0.0458333	0.0408163	0.0148148	0.0559211	0.0380952	0.0277778	0.05625	0.0484848	0.0481586	0.0751445	0.0629921	0.0357143	0.0121654	0.0214286	0.0164706	0.05	0.0381356	0.0400802	0.0439122	0.0265655	0.0017762	0.0477064	0.0282686	0.0513274	0.0344828	0.0496689	0.00952381	0.031746	0.0481541	0.0433437	0.0439394	0.036036	0.0484115
0	0.0169492	0.0166667	0.00787402	0.0136054	0.0125	0.0299401	0.0174419	0.0210526	0.0655738	0.0789474	0.0505051	0.0591133	0.0728155	0.0412844	0	0.044843	0.117904	0.0569106	0.00722022	0.0653595	0.0310559	0.021148	0.0393939	0.0833333	0.047486	0.0740741	0.0512821	0.0378788	0.0120192	0.0742574	0.053012	0.039627	0.0879121	0.0376238	0.0688259	0.0581395	0.00352734	0.0491803	0.0334507	0.0734767	0.0395189	0.0356564	0.00470219	0.0513644	0.0966667	0.0642633	0.0826833	0.041979	0.0575758
0	0	0.025	0	0.0135135	0	0.0236686	0	0.00515464	0.0208333	0.0510204	0.045	0.0285714	0.0230415	0.0909091	0.044843	0	0.0576132	0.0524194	0.00358423	0.0616883	0.0183486	0.0303951	0.0584615	0.0634441	0.0415512	0.0769231	0.0484694	0.0351759	0.00715991	0.0211268	0.0428571	0.0642857	0.0598291	0.0479042	0.0516899	0.039924	0.00352113	0.0587156	0.040708	0.0714286	0.0358974	0.0666667	0.00784929	0.0298273	0.0594855	0.0510046	0.0594512	0.032641	0.0527108
0	0	0.00689655	0.0133333	0.0236686	0.0108696	0.0828729	0.0101523	0.0234742	0.106061	0.168367	0.0311111	0.0717489	0.0792952	0.0458333	0.117904	0.0576132	0	0.0597015	0.00664452	0.0869565	0.0259366	0.031339	0.0515759	0.0932945	0.0472441	0.0693333	0.079602	0.0259434	0.0183066	0.0552995	0.0597701	0.070615	0.123377	0.0538462	0.0996016	0.043956	0.00679117	0.0416667	0.0534483	0.0649573	0.0379538	0.0540541	0.00605144	0.0543478	0.0540958	0.0635401	0.104615	0.060472	0.0602056
0	0	0.00671141	0.00645161	0.0172414	0	0.010101	0.015	0.0136986	0.0420561	0.0542986	0.021645	0.0429185	0.041841	0.0408163	0.0569106	0.0524194	0.0597015	0	0.00986842	0.0411765	0.0169492	0.0252101	0.0334262	0.0859599	0.0359897	0.0657895	0.0631068	0.0305164	0.00898876	0.0572082	0.088993	0.0463576	0.0695297	0.0415094	0.0817121	0.0954198	0.00505051	0.0728242	0.0530822	0.0663265	0.0309446	0.0570523	0.00601504	0.0427481	0.0602782	0.0728376	0.0955994	0.0585652	0.0552326
0	0	0	0	0.00512821	0.0145631	0.00458716	0	0.00416667	0.0125523	0.00398406	0.0119048	0.00769231	0.00374532	0.0148148	0.00722022	0.00358423	0.00664452	0.00986842	0	0.00539084	0.00530504	0.0131579	0.015625	0.0231362	0.00956938	0.0119332	0.0133038	0.0132743	0.012987	0.0169133	0.0189474	0.0123203	0.0168856	0.0178253	0.0176991	0.0313043	0.00325733	0.0130081	0.0176565	0.0125392	0.00772797	0.0147929	0.0014556	0.0115274	0.0217391	0.0182328	0.0206612	0.0178326	0.0191518
0.00476191	0.00943396	0.00934579	0.00909091	0.0253165	0.00392157	0.027027	0	0.0140845	0.0284698	0.0418118	0.0559441	0.0231788	0.0294118	0.0559211	0.0653595	0.0616883	0.0869565	0.0411765	0.00539084	0	0.0240385	0.0409639	0.106329	0.0620525	0.049217	0.0632054	0.0700637	0.0327198	0.019802	0.03125	0.0330739	0.0953347	0.0593525	0.0823117	0.0970018	0.0440457	0.00302572	0.066879	0.0493066	0.0794393	0.037092	0.0685131	0.0165975	0.0402778	0.0898551	0.0560109	0.0839065	0.0505992	0.0588235
0.00462963	0	0	0	0.0204918	0	0.0111524	0.00364964	0.00684931	0.00682594	0.0234899	0.0232558	0.016129	0.00626959	0.0380952	0.0310559	0.0183486	0.0259366	0.0169492	0.00530504	0.0240385	0	0.0233645	0.0302326	0.0296804	0.0698198	0.0506608	0.0282258	0.0240481	0.00773694	0.0229885	0.0189753	0.0321361	0.0311958	0.0196078	0.0244698	0.030303	0.0029985	0.0273556	0.011782	0.0401786	0.0522388	0.0263889	0.0164609	0.0603933	0.0369357	0.042838	0.0311688	0.0218509	0.027027
0	0	0	0.00862069	0.0159363	0.0075188	0.00724638	0.00357143	0.0135135	0.0168919	0.0366667	0.0295082	0.0158228	0.021875	0.0277778	0.021148	0.0303951	0.031339	0.0252101	0.0131579	0.0409639	0.0233645	0	0.0564706	0.0362812	0.0548246	0.05	0.0382294	0.0486815	0.0193424	0.0169492	0.0130597	0.0415094	0.0273504	0.0430464	0.0444811	0.0219436	0.00446429	0.0364742	0.0327869	0.0459941	0.0440529	0.0405028	0.0135685	0.0353742	0.036635	0.0356201	0.0471204	0.0348837	0.0455137
0.00440529	0	0.0130435	0.0213675	0.015625	0	0.0216607	0.00704225	0.0304054	0.0234114	0.0498339	0.0459016	0.0516129	0.0215385	0.05625	0.0393939	0.0584615	0.0515759	0.0334262	0.015625	0.106329	0.0302326	0.0564706	0	0.1	0.0588235	0.0678337	0.0546559	0.0336634	0.0152672	0.0341556	0.0558767	0.114	0.0650264	0.0836177	0.0979381	0.0412044	0.00443131	0.0552995	0.0640244	0.0906298	0.0452555	0.0822511	0.0148448	0.0365359	0.0846262	0.0561497	0.0719041	0.0661376	0.0701058
0	0.00843882	0.012605	0.00406504	0.0229008	0.00357143	0.0139373	0.00684931	0.019544	0.0536913	0.0945946	0.0447284	0.0536278	0.0759494	0.0484848	0.0833333	0.0634441	0.0932945	0.0859599	0.0231362	0.0620525	0.0296804	0.0362812	0.1	0	0.0578158	0.10962	0.0952381	0.0433071	0.0150376	0.0655106	0.103175	0.0970874	0.255624	0.0716667	0.111684	0.0901639	0.00437956	0.0659509	0.0537313	0.113178	0.0523256	0.0828571	0.0106383	0.0720222	0.126087	0.10221	0.174855	0.065445	0.0764163
0.003861	0.00381679	0	0.00743494	0.028169	0	0.0227273	0.0127389	0.00898204	0.0242424	0.032641	0.0323529	0.0317003	0.0253521	0.0481586	0.047486	0.0415512	0.0472441	0.0359897	0.00956938	0.049217	0.0698198	0.0548246	0.0588235	0.0578158	0	0.0878661	0.0513308	0.0674374	0.0162162	0.0548446	0.0357143	0.0574506	0.0668896	0.037325	0.0566929	0.0519084	0.00707214	0.060472	0.0325318	0.0753623	0.129909	0.0553306	0.0248366	0.109875	0.0957592	0.101877	0.0744544	0.0527638	0.0578616
0.00383142	0	0.0113636	0.00367647	0.017301	0.00326797	0.0127796	0.015873	0.00892857	0.0334347	0.0606061	0.0412979	0.037464	0.0368272	0.0751445	0.0740741	0.0769231	0.0693333	0.0657895	0.0119332	0.0632054	0.0506608	0.05	0.0678337	0.10962	0.0878661	0	0.0990099	0.0411985	0.0125224	0.0682657	0.0486486	0.0725953	0.109185	0.0518868	0.0889968	0.0933544	0.00280899	0.114374	0.0517241	0.113772	0.0822511	0.0873786	0.0181347	0.082544	0.135785	0.121088	0.11421	0.0632911	0.0976562
0	0	0.00671141	0.00327869	0.015528	0.0119048	0.0233918	0.00284091	0.0108696	0.0418994	0.0609418	0.0348525	0.0396825	0.0555556	0.0629921	0.0512821	0.0484694	0.079602	0.0631068	0.0133038	0.0700637	0.0282258	0.0382294	0.0546559	0.0952381	0.0513308	0.0990099	0	0.0424779	0.0135364	0.035533	0.0904255	0.0703259	0.0925325	0.0508982	0.103125	0.0569343	0.00809717	0.0664781	0.0928571	0.0882353	0.0453939	0.130014	0.00862069	0.0517677	0.0745501	0.0793451	0.144357	0.0751232	0.0922693
0	0	0	0.00326797	0.0218069	0.00294118	0.00862069	0.00568182	0.00810811	0.0190736	0.0212766	0.0431267	0.0260417	0.0126582	0.0357143	0.0378788	0.0351759	0.0259434	0.0305164	0.0132743	0.0327198	0.0240481	0.0486815	0.0336634	0.0433071	0.0674374	0.0411985	0.0424779	0	0.00671141	0.0250836	0.0301003	0.0539629	0.0449612	0.0508221	0.0552239	0.0312945	0.00537634	0.0559441	0.0478796	0.0599455	0.0509383	0.0706806	0.0186335	0.0503778	0.0594937	0.0592593	0.0646341	0.0454545	0.0630303
0	0	0	0.00634921	0.00296736	0	0.00837989	0	0.0026178	0.00261097	0.0128535	0.0127551	0.00248139	0	0.0121654	0.0120192	0.00715991	0.0183066	0.00898876	0.012987	0.019802	0.00773694	0.0193424	0.0152672	0.0150376	0.0162162	0.0125224	0.0135364	0.00671141	0	0.00322061	0.00967742	0.014377	0.0163447	0.00564175	0.00985915	0.0110041	0.00664011	0.00525624	0.0157068	0.0115533	0.00506329	0.0122249	0.00362757	0.0119904	0.0107399	0.00696056	0.0114548	0.0149254	0.0114025
0.00314465	0.00311526	0	0.00303951	0.0144509	0.00552486	0.030303	0.0161725	0.0127877	0.0311688	0.0356234	0.0148515	0.0747423	0.0291971	0.0214286	0.0742574	0.0211268	0.0552995	0.0572082	0.0169133	0.03125	0.0229885	0.0169492	0.0341556	0.0655106	0.0548446	0.0682657	0.035533	0.0250836	0.00322061	0	0.0509868	0.0468498	0.0789474	0.0552326	0.0798817	0.128205	0.0104849	0.0805556	0.0534045	0.0897959	0.0453368	0.05125	0.00837321	0.0645963	0.105398	0.130937	0.0886999	0.0885922	0.0869565
0	0.00308642	0.00615385	0.00301205	0.0172414	0.0194444	0.0244565	0.0133333	0.0152672	0.0309278	0.043257	0.0172414	0.05	0.057072	0.0164706	0.053012	0.0428571	0.0597701	0.088993	0.0189474	0.0330739	0.0189753	0.0130597	0.0558767	0.103175	0.0357143	0.0486486	0.0904255	0.0301003	0.00967742	0.0509868	0	0.0533981	0.0903427	0.0580552	0.0827179	0.0577465	0.00519481	0.0344371	0.0939227	0.0592885	0.0397946	0.0779055	0.00236967	0.0399033	0.0641184	0.0511296	0.115385	0.0791367	0.103912
0.0030303	0	0.00598802	0.00293255	0.0225352	0.00266667	0.0184697	0.00516796	0.0174564	0.0380711	0.0826873	0.0317848	0.0514706	0.0332542	0.05	0.039627	0.0642857	0.070615	0.0463576	0.0123203	0.0953347	0.0321361	0.0415094	0.114	0.0970874	0.0574506	0.0725953	0.0703259	0.0539629	0.014377	0.0468498	0.0533981	0	0.0975232	0.0758017	0.139785	0.0570236	0.0103226	0.06469	0.0708556	0.112175	0.0419847	0.0852417	0.0154394	0.0520581	0.116517	0.0785024	0.110024	0.0644028	0.101449
0	0.0026178	0.00522193	0.0025641	0.017284	0.00472813	0.0357143	0.00921659	0.00883002	0.0904762	0.114286	0.0283843	0.0528634	0.0852018	0.0381356	0.0879121	0.0598291	0.123377	0.0695297	0.0168856	0.0593525	0.0311958	0.0273504	0.0650264	0.255624	0.0668896	0.109185	0.0925325	0.0449612	0.0163447	0.0789474	0.0903427	0.0975232	0	0.0751366	0.148041	0.0888291	0.00361882	0.0825806	0.0732323	0.106547	0.0611247	0.108108	0.0157303	0.0686845	0.109639	0.110849	0.217557	0.0776153	0.0908059
0	0	0.00485437	0.00961539	0.0208333	0	0.0175439	0.00214592	0.010395	0.0188285	0.039749	0.0224949	0.0346939	0.026	0.0400802	0.0376238	0.0479042	0.0538462	0.0415094	0.0178253	0.0823117	0.0196078	0.0430464	0.0836177	0.0716667	0.037325	0.0518868	0.0508982	0.0508221	0.00564175	0.0552326	0.0580552	0.0758017	0.0751366	0	0.100671	0.0594185	0.0034965	0.0559611	0.101504	0.0879121	0.0466744	0.092723	0.0108342	0.0452539	0.0820046	0.0812918	0.0931264	0.0728261	0.107383
0	0.00240964	0.00722892	0.00473934	0.0277136	0.00438597	0.037694	0.0129032	0.0103093	0.0814978	0.0986842	0.0327869	0.0895522	0.095339	0.0439122	0.0688259	0.0516899	0.0996016	0.0817121	0.0176991	0.0970018	0.0244698	0.0444811	0.0979381	0.111684	0.0566929	0.0889968	0.103125	0.0552239	0.00985915	0.0798817	0.0827179	0.139785	0.148041	0.100671	0	0.0949285	0.00815851	0.110828	0.0996264	0.140127	0.0662722	0.11976	0.0184783	0.0745763	0.128994	0.10419	0.179976	0.11851	0.151796
0	0.00230947	0.0046083	0	0.0175824	0.00421941	0.0146138	0.00410678	0.00594059	0.0324544	0.0400802	0.0316206	0.0413386	0.0510806	0.0265655	0.0581395	0.039924	0.043956	0.0954198	0.0313043	0.0440457	0.030303	0.0219436	0.0412044	0.0901639	0.0519084	0.0933544	0.0569343	0.0312945	0.0110041	0.128205	0.0577465	0.0570236	0.0888291	0.0594185	0.0949285	0	0.00340909	0.10559	0.0637544	0.113415	0.0538991	0.0780543	0.00844773	0.0695364	0.123699	0.149306	0.133858	0.0991285	0.0940541
0	0	0	0	0.00413223	0.00200803	0.0019685	0.00195695	0	0	0.0037037	0.00183823	0.00363636	0.00179533	0.0017762	0.00352734	0.00352113	0.00679117	0.00505051	0.00325733	0.00302572	0.0029985	0.00446429	0.00443131	0.00437956	0.00707214	0.00280899	0.00809717	0.00537634	0.00664011	0.0104849	0.00519481	0.0103226	0.00361882	0.0034965	0.00815851	0.00340909	0	0.00772627	0.00325733	0.00753498	0.00748663	0.00411523	0.00204918	0.00813008	0.00912779	0.0049456	0.0107843	0.0078125	0.013712
0	0.00215983	0.00431035	0	0.0207039	0.00396825	0.0117647	0.00776699	0.00749064	0.0247148	0.0378072	0.027933	0.0313653	0.0272727	0.0477064	0.0491803	0.0587156	0.0416667	0.0728242	0.0130081	0.066879	0.0273556	0.0364742	0.0552995	0.0659509	0.060472	0.114374	0.0664781	0.0559441	0.00525624	0.0805556	0.0344371	0.06469	0.0825806	0.0559611	0.110828	0.10559	0.00772627	0	0.0627854	0.126643	0.077185	0.0873894	0.0154639	0.0823402	0.139932	0.13289	0.119741	0.0845511	0.0968421
0	0	0	0.00207469	0.0120482	0.00388349	0.0193424	0.0114504	0.0166667	0.0377358	0.0408922	0.0255009	0.0458716	0.0378378	0.0282686	0.0334507	0.040708	0.0534483	0.0530822	0.0176565	0.0493066	0.011782	0.0327869	0.0640244	0.0537313	0.0325318	0.0517241	0.0928571	0.0478796	0.0157068	0.0534045	0.0939227	0.0708556	0.0732323	0.101504	0.0996264	0.0637544	0.00325733	0.0627854	0	0.0767494	0.038961	0.165299	0.00911854	0.036961	0.0585162	0.0670795	0.115957	0.0670732	0.15082
0	0	0.00824742	0.00202429	0.0197628	0.00761905	0.0189036	0.00556586	0.0126354	0.0311927	0.0514706	0.0304659	0.0411449	0.0315789	0.0513274	0.0734767	0.0714286	0.0649573	0.0663265	0.0125392	0.0794393	0.0401786	0.0459941	0.0906298	0.113178	0.0753623	0.113772	0.0882353	0.0599455	0.0115533	0.0897959	0.0592885	0.112175	0.106547	0.0879121	0.140127	0.113415	0.00753498	0.126643	0.0767494	0	0.0657895	0.120267	0.0110331	0.0837752	0.172769	0.136957	0.162103	0.10625	0.123418
0	0	0	0	0.0195312	0.00187266	0.00739372	0.0092081	0.00531915	0.0161002	0.0230089	0.0246914	0.017301	0.0294627	0.0344828	0.0395189	0.0358974	0.0379538	0.0309446	0.00772797	0.037092	0.0522388	0.0440529	0.0452555	0.0523256	0.129909	0.0822511	0.0453939	0.0509383	0.00506329	0.0453368	0.0397946	0.0419847	0.0611247	0.0466744	0.0662722	0.0538991	0.00748663	0.077185	0.038961	0.0657895	0	0.043299	0.0315361	0.0959488	0.0933192	0.0834192	0.0799595	0.0574257	0.0656716
0	0	0.00761905	0.00187266	0.0145985	0.00530035	0.0193662	0.0104167	0.0117845	0.0290598	0.0515464	0.0370995	0.0383973	0.0295082	0.0496689	0.0356564	0.0666667	0.0540541	0.0570523	0.0147929	0.0685131	0.0263889	0.0405028	0.0822511	0.0828571	0.0553306	0.0873786	0.130014	0.0706806	0.0122249	0.05125	0.0779055	0.0852417	0.108108	0.092723	0.11976	0.0780543	0.00411523	0.0873894	0.165299	0.120267	0.043299	0	0.0244379	0.0598802	0.108221	0.10142	0.154088	0.0647343	0.118421
0	0	0	0	0.00904159	0	0.00172414	0	0.005	0.00332226	0.00326797	0.0114754	0.00321543	0.00318471	0.00952381	0.00470219	0.00784929	0.00605144	0.00601504	0.0014556	0.0165975	0.0164609	0.0135685	0.0148448	0.0106383	0.0248366	0.0181347	0.00862069	0.0186335	0.00362757	0.00837321	0.00236967	0.0154394	0.0157303	0.0108342	0.0184783	0.00844773	0.00204918	0.0154639	0.00911854	0.0110331	0.0315361	0.0244379	0	0.0201342	0.0181298	0.0130354	0.0109991	0.00914077	0.0174632
0.00185529	0.00184502	0	0.00364299	0.0106007	0.00343053	0.017094	0.0239726	0.00488599	0.0231788	0.0380165	0.0210356	0.0323625	0.028754	0.031746	0.0513644	0.0298273	0.0543478	0.0427481	0.0115274	0.0402778	0.0603933	0.0353742	0.0365359	0.0720222	0.109875	0.082544	0.0517677	0.0503778	0.0119904	0.0645963	0.0399033	0.0520581	0.0686845	0.0452539	0.0745763	0.0695364	0.00813008	0.0823402	0.036961	0.0837752	0.0959488	0.0598802	0.0201342	0	0.0963489	0.112008	0.0983284	0.0801932	0.0595463
0.00184502	0.00367647	0.00550459	0.00180832	0.0141093	0.00512821	0.0239726	0.00838926	0.0163934	0.035	0.0395387	0.0462046	0.0439739	0.041868	0.0481541	0.0966667	0.0594855	0.0540958	0.0602782	0.0217391	0.0898551	0.0369357	0.036635	0.0846262	0.126087	0.0957592	0.135785	0.0745501	0.0594937	0.0107399	0.105398	0.0641184	0.116517	0.109639	0.0820046	0.128994	0.123699	0.00912779	0.139932	0.0585162	0.172769	0.0933192	0.108221	0.0181298	0.0963489	0	0.147456	0.170324	0.0968689	0.110672
0.0017762	0.00176678	0.00176056	0.0034904	0.0188034	0.00329489	0.00978793	0.0113821	0.011041	0.038835	0.0382166	0.033123	0.0541401	0.0324575	0.0433437	0.0642633	0.0510046	0.0635401	0.0728376	0.0182328	0.0560109	0.042838	0.0356201	0.0561497	0.10221	0.101877	0.121088	0.0793451	0.0592593	0.00696056	0.130937	0.0511296	0.0785024	0.110849	0.0812918	0.10419	0.149306	0.0049456	0.13289	0.0670795	0.136957	0.0834192	0.10142	0.0130354	0.112008	0.147456	0	0.164286	0.11306	0.105212
0.0017301	0.00518135	0.00689655	0.00169779	0.0166389	0.00970874	0.0325733	0.00950872	0.00923077	0.057971	0.0898693	0.0244648	0.0512422	0.0789889	0.0439394	0.0826833	0.0594512	0.104615	0.0955994	0.0206612	0.0839065	0.0311688	0.0471204	0.0719041	0.174855	0.0744544	0.11421	0.144357	0.0646341	0.0114548	0.0886999	0.115385	0.110024	0.217557	0.0931264	0.179976	0.133858	0.0107843	0.119741	0.115957	0.162103	0.0799595	0.154088	0.0109991	0.0983284	0.170324	0.164286	0	0.122211	0.148515
0	0.00171821	0	0.0102564	0.0234114	0.00321027	0.0241935	0.00789889	0.0123267	0.0249221	0.0486656	0.0259939	0.0430769	0.0301205	0.036036	0.041979	0.032641	0.060472	0.0585652	0.0178326	0.0505992	0.0218509	0.0348837	0.0661376	0.065445	0.0527638	0.0632911	0.0751232	0.0454545	0.0149254	0.0885922	0.0791367	0.0644028	0.0776153	0.0728261	0.11851	0.0991285	0.0078125	0.0845511	0.0670732	0.10625	0.0574257	0.0647343	0.00914077	0.0801932	0.0968689	0.11306	0.122211	0	0.109943
0	0	0.00512821	0.00168634	0.025	0.00319489	0.0290323	0.0158479	0.00917431	0.0360502	0.0403101	0.027439	0.0509259	0.0440729	0.0484115	0.0575758	0.0527108	0.0602056	0.0552326	0.0191518	0.0588235	0.027027	0.0455137	0.0701058	0.0764163	0.0578616	0.0976562	0.0922693	0.0630303	0.0114025	0.0869565	0.103912	0.101449	0.0908059	0.107383	0.151796	0.0940541	0.013712	0.0968421	0.15082	0.123418	0.0656716	0.118421	0.0174632	0.0595463	0.110672	0.105212	0.148515	0.109943	0
0	0	0.00679117	0.00335008	0.0197368	0.00476191	0.0288	0.009375	0.0137195	0.0471698	0.0529595	0.0430108	0.0457317	0.0374813	0.0575758	0.0523952	0.0764526	0.0722714	0.0625	0.014885	0.103878	0.0308087	0.0465718	0.101488	0.0873016	0.0763359	0.111402	0.133848	0.0756098	0.0136364	0.068477	0.0848268	0.104819	0.119351	0.117978	0.160279	0.100649	0.00775194	0.122186	0.120763	0.159263	0.0685204	0.207835	0.0220588	0.0744275	0.147358	0.123047	0.18999	0.0979284	0.141602
0	0.0015949	0.00318471	0.00473934	0.00921659	0.00149477	0.0271903	0.00589102	0.00862069	0.0384047	0.0348331	0.0184922	0.0570175	0.0340426	0.027972	0.0320781	0.0291667	0.0523416	0.0336474	0.0102696	0.0543616	0.0144928	0.0254545	0.0610973	0.04884	0.0339578	0.039953	0.0699301	0.0325843	0.0153005	0.0363036	0.05	0.0731159	0.0625	0.0672182	0.0848168	0.0508475	0.00842697	0.044316	0.0745829	0.066474	0.0392157	0.0729654	0.00877963	0.0458633	0.0561594	0.066487	0.0828829	0.0664894	0.0825853
0.00154083	0.00153374	0.00152905	0.0030349	0.014881	0.00870827	0.012931	0.00854701	0.0111266	0.0326241	0.0350631	0.0178571	0.0655271	0.0371389	0.0284168	0.0566298	0.032345	0.0604839	0.0644295	0.0188206	0.0386941	0.0322196	0.0199063	0.0391459	0.0780488	0.0682353	0.0820452	0.0512821	0.0454042	0.00632911	0.173544	0.0554951	0.0641304	0.0982906	0.0633803	0.0938144	0.175381	0.00639269	0.105683	0.0606061	0.110893	0.0566388	0.0722781	0.00772532	0.106145	0.124646	0.446301	0.136111	0.125573	0.0913121
0.0015083	0	0.00149701	0.00446429	0.00723589	0.00141243	0.0169731	0.00557103	0.00679348	0.0192308	0.0245232	0.0356653	0.016	0.0131926	0.0389262	0.0209699	0.0386152	0.0347938	0.0372751	0.00977995	0.0442584	0.0103448	0.0510689	0.0495283	0.0369515	0.0489192	0.0547945	0.0551268	0.0585635	0.0125523	0.0380952	0.0401691	0.0474684	0.0461847	0.0583004	0.0685885	0.0509615	0.00540541	0.059434	0.0718336	0.0670391	0.0387737	0.0752493	0.0197425	0.0362069	0.0701599	0.0651607	0.0707506	0.0615385	0.0695876
0	0	0.00581395	0.00287356	0.0141044	0.00136799	0.00952381	0.00675676	0.00526316	0.0282258	0.0333333	0.0196592	0.0234681	0.0206452	0.0528402	0.032175	0.0524246	0.0495553	0.0466583	0.00831354	0.0591017	0.0320366	0.0436782	0.0603949	0.0734266	0.0738636	0.290191	0.0901001	0.0447284	0.0122574	0.0624339	0.0402893	0.0706006	0.0889571	0.0570048	0.0925373	0.0803485	0.00264085	0.104046	0.0614679	0.121881	0.071103	0.0813953	0.0176471	0.0708042	0.126606	0.123201	0.114638	0.0693153	0.0959378
0.00144509	0.004329	0.00576369	0.002849	0.0182584	0	0.0232558	0.0094086	0.0118265	0.0307487	0.0469169	0.0343008	0.0339869	0.0244216	0.0510471	0.0617608	0.0561358	0.0735484	0.0636132	0.0154394	0.0750894	0.0318182	0.0339367	0.0850059	0.0893067	0.0782313	0.105568	0.0787746	0.0578778	0.0152749	0.0883621	0.0618449	0.0860786	0.128556	0.0858835	0.106212	0.0978474	0.00792253	0.101338	0.080855	0.161067	0.0746133	0.132339	0.0201174	0.074171	0.19112	0.137806	0.169429	0.101386	0.117544
0	0.00126743	0.00380228	0.0101266	0.00986436	0.00361882	0.00959233	0.00475624	0.0105263	0.0200472	0.0318396	0.0197445	0.0290698	0.0229621	0.0346021	0.0285063	0.0308219	0.0475113	0.0449438	0.0138889	0.0573248	0.0162272	0.0456432	0.0730932	0.0580311	0.0418744	0.0683673	0.0953347	0.0344498	0.0186741	0.0308123	0.0695652	0.0730769	0.0658737	0.0689346	0.100092	0.0528139	0.00568182	0.0797227	0.102632	0.08	0.0485197	0.108383	0.0154919	0.0457774	0.0966144	0.0689382	0.117117	0.0697492	0.0926518
0.00125	0	0.00248756	0.00123305	0.0183374	0.00236967	0.014218	0.007034	0.0115207	0.022093	0.0385514	0.021764	0.0333333	0.0284091	0.036405	0.0315315	0.04561	0.0491071	0.058296	0.00732218	0.0553814	0.0211055	0.0365112	0.0697917	0.0593654	0.049554	0.0706357	0.0631681	0.0549133	0.00637523	0.0507519	0.0727273	0.0772164	0.0650407	0.10219	0.118081	0.0817942	0.0104839	0.0862069	0.110044	0.092845	0.0582923	0.115514	0.0168841	0.0559937	0.0910569	0.105434	0.114887	0.0892575	0.135579
0	0.00362319	0.00361446	0.00238949	0.0165485	0.00576037	0.0255517	0.0114155	0.0100446	0.0378007	0.071345	0.0245262	0.0451467	0.0507328	0.0399113	0.081422	0.0559284	0.0816555	0.0693833	0.0143443	0.084728	0.0285996	0.0396432	0.079918	0.155604	0.0784508	0.115897	0.102262	0.0505618	0.016158	0.0988484	0.0830189	0.097723	0.165217	0.0958296	0.160112	0.135501	0.00946372	0.123037	0.0852843	0.179118	0.0804598	0.11755	0.0219199	0.101613	0.209364	0.178965	0.240071	0.1248	0.134461
0	0.00119761	0.00479616	0	0.014068	0.00342857	0.0230415	0.00677966	0.00663717	0.036405	0.0513699	0.0232558	0.041387	0.0308031	0.0385463	0.0394737	0.0474614	0.0611354	0.042735	0.00912779	0.0632653	0.0304818	0.0363815	0.0795107	0.0821501	0.061284	0.0779093	0.0985366	0.0662252	0.013369	0.0687732	0.0705664	0.088015	0.109991	0.0791993	0.140238	0.0740426	0.00784314	0.0866274	0.0894649	0.129725	0.0653226	0.127288	0.0180045	0.067757	0.119804	0.135993	0.150082	0.106667	0.122222
0.00119048	0	0.00118343	0.00117509	0.016298	0.00339751	0.0101466	0.0101124	0.00657895	0.0222469	0.0231278	0.0185792	0.0262295	0.018319	0.0336957	0.0290635	0.0357143	0.0315789	0.0401691	0.0162107	0.0416667	0.0202899	0.0381232	0.0512315	0.0447036	0.0426945	0.0751953	0.0519481	0.0412844	0.00881057	0.0623853	0.0525839	0.0597826	0.06	0.0505051	0.0944056	0.0663308	0.00936768	0.149425	0.0555556	0.0879934	0.0539255	0.0766193	0.0118606	0.0583269	0.082224	0.112609	0.107813	0.0733737	0.0913277
0.00114679	0.00114286	0.00342857	0.0114416	0.0123043	0.00327869	0.0142077	0.00539957	0.00849257	0.0192926	0.0256137	0.0222694	0.0307856	0.0177083	0.0369198	0.0302398	0.0356021	0.0400822	0.0377937	0.0187008	0.0628684	0.0196814	0.0488974	0.099	0.0705996	0.0589888	0.0658514	0.06	0.0438283	0.0217014	0.0484581	0.0661305	0.0770609	0.0701454	0.0829103	0.109767	0.0611247	0.0045489	0.0873469	0.0909829	0.121689	0.0525909	0.100158	0.0137881	0.0601052	0.111635	0.0879454	0.115385	0.105103	0.108232
0	0	0.00224719	0.00111483	0.0121145	0.00431035	0.0107296	0.0150376	0.00521376	0.0190074	0.0252366	0.0155763	0.017562	0.0195473	0.0204708	0.0287474	0.0350877	0.0374115	0.031031	0.00768492	0.0339623	0.0289449	0.0384255	0.0258065	0.0555556	0.0999039	0.075985	0.0442478	0.0497778	0.00676247	0.0542907	0.0351629	0.0428816	0.0802733	0.0460792	0.0700742	0.0813476	0.0120937	0.0907618	0.0422427	0.089101	0.123366	0.0633962	0.0209841	0.154781	0.095092	0.117194	0.0966292	0.0608255	0.0738844
0	0	0	0.00208768	0.00306749	0	0.00702106	0.000994036	0.00391389	0.00391007	0.00777454	0.00775194	0.00479846	0.0076555	0.0114613	0.00757576	0.00947867	0.0168224	0.00831025	0.00634058	0.0104712	0.00779221	0.0121107	0.012931	0.016323	0.0151388	0.0151133	0.0188679	0.0130399	0.0064257	0.0103751	0.0143885	0.0167064	0.0160796	0.00742942	0.0225564	0.0132353	0.0137482	0.0136789	0.0172043	0.0163352	0.0169851	0.019404	0.00821355	0.0184932	0.0198494	0.0209459	0.018012	0.0220884	0.0193205
0.00100604	0.00100301	0.001001	0.00199203	0.0118227	0.00775194	0.0184287	0.00669216	0.0084666	0.0219048	0.0294677	0.0216369	0.0311321	0.0280636	0.0250464	0.0344828	0.0354147	0.0422794	0.0488479	0.0158033	0.0515284	0.021097	0.0305085	0.0553155	0.0752406	0.0511745	0.0626588	0.0697674	0.0445705	0.00932401	0.0754098	0.0867769	0.0772986	0.0836622	0.0784615	0.114105	0.0878533	0.0104749	0.0754438	0.0932836	0.100596	0.0510276	0.102471	0.0113182	0.0697837	0.113043	0.13484	0.131749	0.0984637	0.110641
0	0	0.00094518	0.00282486	0.0102326	0.00182315	0.00726612	0.00361011	0.00712378	0.00891266	0.0196429	0.0186833	0.0123023	0.0157895	0.0183727	0.0147569	0.0209424	0.0275624	0.0248288	0.00412882	0.0395062	0.0242131	0.0391198	0.0466067	0.037037	0.0387965	0.0387352	0.0433772	0.0409266	0.0195195	0.0200893	0.03386	0.0429864	0.046019	0.0734754	0.0569986	0.0356145	0.00266312	0.0398625	0.0679748	0.054221	0.0518417	0.0743013	0.0246753	0.0487484	0.0576923	0.0493506	0.0611581	0.0448143	0.0770751
0.000946074	0.000943396	0.00283019	0.00093633	0.016791	0.00272727	0.0127389	0.00904159	0.00531444	0.0206649	0.0305755	0.0258929	0.030303	0.0210896	0.0437891	0.0371353	0.0529148	0.0408696	0.0425347	0.00993378	0.0479735	0.0266129	0.0273092	0.0541872	0.0704225	0.0707893	0.0883567	0.0679842	0.0570758	0.0133929	0.0930048	0.0495049	0.0677444	0.0821402	0.0819793	0.093006	0.0998521	0.00868403	0.125371	0.082153	0.139896	0.0669427	0.126961	0.0186735	0.0901639	0.140514	0.17052	0.133842	0.106901	0.131125
0	0	0.000929368	0.00650558	0.00914077	0.00179372	0.0107623	0.00266193	0.0105541	0.0114336	0.0184372	0.0166084	0.0218341	0.0190641	0.0233766	0.0206363	0.0206186	0.0315162	0.0340426	0.0148026	0.037247	0.0109976	0.0368885	0.0442478	0.0398089	0.0310078	0.0398126	0.0443764	0.0427481	0.0162482	0.0273669	0.0466165	0.0470852	0.0379384	0.0875	0.0699856	0.0394737	0.00527705	0.0386703	0.128843	0.0549898	0.0358566	0.0880546	0.0133333	0.0387097	0.0563196	0.0548741	0.063185	0.0638298	0.0968812
0.0008726	0.000870322	0.0043592	0.0017301	0.0137575	0.00252313	0.0134907	0.0100587	0.00657895	0.0311448	0.0326087	0.01893	0.0297767	0.0254098	0.0311731	0.0403957	0.0472637	0.0497959	0.057377	0.0139427	0.0454896	0.0318182	0.0316742	0.061051	0.0822884	0.0766284	0.116667	0.0619469	0.048	0.0125611	0.0884758	0.0669091	0.0773723	0.105874	0.0651131	0.115247	0.128132	0.00629327	0.161244	0.0652174	0.148801	0.0842175	0.0958634	0.017042	0.116634	0.18042	0.176187	0.162508	0.107189	0.117001
0	0.000862069	0.00258621	0.000856164	0.0179641	0.00417362	0.0159129	0.00912863	0.00734095	0.0257261	0.0323115	0.0204248	0.0371594	0.0293638	0.0325733	0.0400327	0.0502885	0.0476575	0.0449799	0.0122699	0.0491174	0.0292354	0.0352853	0.0605364	0.0666667	0.0590875	0.0924499	0.0669118	0.0771513	0.0117647	0.0925926	0.0572246	0.0690151	0.0893617	0.082296	0.118318	0.102849	0.00750939	0.149254	0.0745875	0.124829	0.0807617	0.0980392	0.0138638	0.0920798	0.144879	0.177276	0.142951	0.114965	0.114029
0.000825764	0.0016488	0.00247117	0.000818331	0.0163399	0.00319234	0.0119808	0.00793651	0.00703125	0.022187	0.0333863	0.0276025	0.0218409	0.0265211	0.0344288	0.0351014	0.0375	0.040832	0.0407066	0.011782	0.0479351	0.0295815	0.0376539	0.0511696	0.0679468	0.0636758	0.0968703	0.0509777	0.0628088	0.0113409	0.0729825	0.0414684	0.066436	0.0860656	0.0757475	0.0921938	0.0947298	0.00726392	0.121477	0.0585274	0.121112	0.0779962	0.094697	0.029656	0.0856079	0.171009	0.14157	0.136595	0.0894705	0.0993256
0	0.000796813	0.00239044	0.00397141	0.011811	0.00309119	0.0123839	0.0053681	0.0106383	0.0183627	0.0236641	0.0205011	0.021164	0.0218373	0.0294562	0.0285714	0.0355522	0.0372578	0.0371471	0.0143369	0.0609579	0.0180305	0.0416961	0.0772032	0.0508834	0.0463989	0.0625	0.0574555	0.045977	0.0149935	0.0431894	0.0628378	0.0747283	0.0549806	0.102258	0.0990753	0.0538847	0.0058997	0.0679975	0.108752	0.099493	0.056432	0.11495	0.0200918	0.0467563	0.0905775	0.0797145	0.103074	0.0905301	0.127921
0	0.000792393	0.00158353	0.000787402	0.0125392	0.000766871	0.0115385	0.0122888	0.00677711	0.0167173	0.0290076	0.0165538	0.0218209	0.0201945	0.0262172	0.0346125	0.0353649	0.0347633	0.0369549	0.010661	0.033052	0.0329132	0.0320557	0.0384347	0.0565771	0.088172	0.0803127	0.0450875	0.0578625	0.0103359	0.0677048	0.040158	0.0502313	0.0748031	0.0597584	0.075982	0.0778558	0.00705882	0.108317	0.0542352	0.0846824	0.109137	0.0747889	0.0200114	0.135818	0.104231	0.128173	0.10463	0.0742256	0.0932304
0.000760456	0	0.0015163	0.00302343	0.0104948	0.00294768	0.0103169	0.00438597	0.0123547	0.0167761	0.0233236	0.0151515	0.0238957	0.0193826	0.0185714	0.0243379	0.0272597	0.0355872	0.0347518	0.0137174	0.0402456	0.0139073	0.0343203	0.0590659	0.0472973	0.0348455	0.0534759	0.0578567	0.0387097	0.015674	0.0461243	0.0644112	0.0619755	0.05875	0.0995533	0.0972046	0.0601458	0.0102857	0.0603345	0.110697	0.0837854	0.0451912	0.0914489	0.0132159	0.0504249	0.0771462	0.0786904	0.101222	0.0910138	0.113263
0.000682128	0.0013624	0.00067981	0.00135501	0.012154	0.00531915	0.0146667	0.00726552	0.00455433	0.0252157	0.0298013	0.0169713	0.0489276	0.0261267	0.022035	0.0407895	0.0326158	0.0462541	0.0447761	0.0111732	0.0352069	0.0231144	0.0199396	0.0392879	0.0611354	0.0582822	0.0673671	0.0545237	0.0407801	0.00682206	0.124842	0.0536557	0.063981	0.0852941	0.0684151	0.106007	0.13059	0.00840778	0.105626	0.060208	0.104249	0.0601952	0.0833333	0.0101471	0.0896739	0.12809	0.272898	0.130531	0.112017	0.105235
0.000642674	0.000641437	0.00192431	0.00384123	0.00760938	0.00313087	0.00687071	0.00248293	0.00677757	0.0105068	0.0198388	0.0179123	0.0153374	0.0152812	0.0220723	0.0170316	0.0213675	0.0235365	0.029679	0.0123675	0.0369935	0.0131504	0.0349243	0.0475911	0.0418848	0.0335991	0.0515046	0.0577473	0.0277624	0.0270419	0.0296703	0.0509518	0.0442968	0.0591133	0.0491453	0.0684039	0.0414263	0.00550551	0.0538421	0.05683	0.0680985	0.039126	0.0783195	0.0166097	0.0366155	0.0649746	0.0626881	0.0960452	0.0522425	0.074912
0	0.00128041	0.00256082	0.000636537	0.0095057	0.00187149	0.0118973	0.00434243	0.00490798	0.0148607	0.0280549	0.026087	0.0234423	0.0233559	0.0276753	0.0225747	0.0294659	0.037851	0.0302297	0.00760234	0.0523187	0.0154374	0.03125	0.0655933	0.0583726	0.0430046	0.0568775	0.0636833	0.0415497	0.0124864	0.034141	0.050838	0.0738636	0.0677313	0.0666667	0.111612	0.0484721	0.00801202	0.0710498	0.0650236	0.0942689	0.051848	0.095163	0.0265879	0.0474052	0.0999477	0.0738493	0.112962	0.0689655	0.0917431
0	0.00121507	0.00182149	0.00242131	0.00660264	0.0017783	0.010101	0.00353565	0.00466745	0.011744	0.0182139	0.0134267	0.0151427	0.013913	0.019756	0.0155799	0.0220546	0.0252874	0.0199658	0.0106264	0.0380739	0.0141767	0.0298013	0.049355	0.0503074	0.0308776	0.0461285	0.0498375	0.027557	0.0172234	0.0224075	0.0391327	0.05	0.0580544	0.0458716	0.0719499	0.039599	0.006238	0.0499002	0.0522388	0.0624376	0.0364431	0.0632974	0.0192669	0.0425024	0.0647832	0.0539637	0.083374	0.0550546	0.06
0	0	0.00121065	0.00120627	0.0041816	0.000590667	0.00294291	0	0.00407214	0.00465387	0.00637312	0.0151692	0.00402299	0.00228702	0.0203016	0.00398406	0.0126219	0.00846024	0.00787402	0.00723026	0.0214404	0.010846	0.0212998	0.0302198	0.0107354	0.0132837	0.0246914	0.0188877	0.0291314	0.00514668	0.00820513	0.00510464	0.0201135	0.0165496	0.026973	0.0238569	0.0156403	0.00190749	0.030303	0.0158198	0.0329617	0.0210225	0.0338095	0.0264525	0.0153203	0.0310734	0.0240852	0.0277008	0.0196886	0.0314524
0.000591366	0.00177305	0.00236267	0.00117578	0.0117371	0.00230814	0.00749712	0.00864553	0.00454287	0.0137457	0.0200573	0.0153759	0.0147392	0.0124014	0.0250284	0.0255392	0.0384836	0.0303883	0.0332207	0.00815661	0.035403	0.0258203	0.0257373	0.0446623	0.0467391	0.059207	0.0802435	0.0486001	0.0447133	0.00961052	0.0523834	0.0408691	0.0482365	0.0670103	0.0531862	0.0751534	0.0712121	0.0084666	0.126768	0.0536062	0.102434	0.0818859	0.0944142	0.0179146	0.0846303	0.115385	0.127564	0.104136	0.0732861	0.0865201
0.000572738	0.00114416	0.00228833	0.0017094	0.0107955	0.00167691	0.0157835	0.00557103	0.00717835	0.0212647	0.0280112	0.0205441	0.0267112	0.0226519	0.0310938	0.0304372	0.0390407	0.0431416	0.0401761	0.00951877	0.0630435	0.0224075	0.0374275	0.0636119	0.0679245	0.056932	0.0767167	0.0703043	0.0602597	0.0143422	0.0644662	0.0583717	0.0750906	0.0830785	0.0889788	0.105533	0.0745679	0.00779102	0.102449	0.0883652	0.138407	0.0663168	0.127734	0.0202156	0.074283	0.134921	0.120874	0.142576	0.0864486	0.134503
0	0	0.00169972	0.00169396	0.00560224	0.00166205	0.0128134	0.00330578	0.00436681	0.0188157	0.0198347	0.0142232	0.0163845	0.0202186	0.0179348	0.022319	0.025655	0.0331342	0.0225322	0.00732601	0.0319205	0.0128008	0.0232078	0.0348595	0.0444561	0.0327031	0.045478	0.0468432	0.0233831	0.0132353	0.0337972	0.0394212	0.044955	0.062004	0.0407674	0.0667321	0.0473005	0.00362483	0.0486078	0.0483568	0.0629735	0.0397229	0.0637803	0.0178015	0.0487694	0.0686456	0.0640732	0.0858469	0.0545045	0.0640036
0.000567215	0.00113314	0.00169875	0.00112803	0.00955593	0.00221607	0.00943396	0.00496415	0.00821468	0.0171176	0.0232044	0.0209136	0.0185996	0.0190944	0.026287	0.0262152	0.0369553	0.0393228	0.0375408	0.00943396	0.0517058	0.0237972	0.0300986	0.0585106	0.065032	0.0569786	0.0794667	0.0564972	0.0457317	0.0107527	0.0590331	0.0383657	0.0694941	0.0818182	0.0699852	0.0918675	0.0713239	0.0104879	0.106521	0.062292	0.14126	0.0842561	0.0964029	0.0223414	0.0757009	0.13435	0.123129	0.128737	0.0792627	0.101456
0.000560224	0.00111919	0.00223839	0.00111421	0.0116861	0.00383772	0.0115385	0.00655022	0.00702703	0.0196937	0.0251641	0.0190011	0.0250272	0.0221741	0.029316	0.0399344	0.0370774	0.0399784	0.0432666	0.0130005	0.0511064	0.0209184	0.0302875	0.060622	0.0756124	0.060166	0.0859873	0.0612557	0.0520991	0.0130877	0.0757033	0.053	0.0714286	0.0929293	0.0755272	0.108476	0.100895	0.00810811	0.139016	0.0676763	0.154786	0.0721358	0.114437	0.0216718	0.088015	0.228617	0.142579	0.162894	0.106224	0.120208
0	0.000518135	0.000517598	0.000515996	0.00461302	0.00152284	0.0030349	0.0252969	0.0030015	0.00501002	0.00448431	0.00397812	0.00545906	0.00544285	0.00493097	0.00938735	0.00788955	0.00730994	0.012219	0.00625903	0.0070688	0.00704887	0.00561535	0.0112676	0.0193305	0.0172173	0.0238652	0.0123063	0.00816697	0.00495272	0.0149186	0.0171946	0.0125617	0.0199027	0.0130152	0.0205061	0.0265679	0.00252738	0.0288793	0.0135249	0.0294746	0.0172632	0.0259631	0.00204332	0.028357	0.0365239	0.0362047	0.0342692	0.0278917	0.0261759
0.000491159	0.000490436	0.000489956	0.00146699	0.00779347	0.00240732	0.00819277	0.00335249	0.00570885	0.0105112	0.0162602	0.0167224	0.0147338	0.0151731	0.0209225	0.0218424	0.0223172	0.0249647	0.0234742	0.00779102	0.0436803	0.0199275	0.0429561	0.0472004	0.0346241	0.0527523	0.0498172	0.0406431	0.0514208	0.0134199	0.0274989	0.0342255	0.0445916	0.0518293	0.0589255	0.062039	0.0435887	0.0052504	0.0527204	0.0622881	0.078339	0.0600336	0.0788364	0.0309984	0.0702411	0.0764092	0.0660377	0.0878069	0.0527375	0.0872093
0.000490196	0.000489476	0.00195886	0.00195312	0.00875912	0.003367	0.011095	0.00623202	0.00617577	0.0207129	0.0260241	0.0118652	0.0254075	0.0199715	0.0218527	0.026178	0.0295943	0.0405728	0.0311615	0.00777676	0.039261	0.0175913	0.0305239	0.0427783	0.0479042	0.0512117	0.0540541	0.0561086	0.0377778	0.0125216	0.0592992	0.0442282	0.0651685	0.0746335	0.0551724	0.0931788	0.0669546	0.00931174	0.0715817	0.066242	0.0926808	0.0515593	0.0841794	0.0190703	0.0617538	0.0880742	0.107188	0.110263	0.0889813	0.0947808
0	0	0.00097561	0.00341297	0.0116788	0.00432069	0.0125241	0.00669536	0.00473037	0.022126	0.0264423	0.0127901	0.0282838	0.0223384	0.0193762	0.0251304	0.0256046	0.0379867	0.0344828	0.0142332	0.0343879	0.0138951	0.0239278	0.0450575	0.0448923	0.0387562	0.0467332	0.0493274	0.0395204	0.0111828	0.0600897	0.0638202	0.0669062	0.066872	0.071148	0.098793	0.0700086	0.00888171	0.0691126	0.0981675	0.0826199	0.0505595	0.0945888	0.0130024	0.0581253	0.0883095	0.0948384	0.106239	0.101553	0.134225
0	0	0.00195122	0.00340964	0.00726041	0.00239349	0.00766283	0.00668896	0.00377715	0.0152745	0.0181039	0.00943396	0.018018	0.0136535	0.0131394	0.0197926	0.0217084	0.0262664	0.0276606	0.0100503	0.0235721	0.0138827	0.0183939	0.027088	0.0339674	0.0387213	0.0476407	0.0367419	0.0262812	0.0150992	0.0404573	0.0335951	0.0334637	0.0511044	0.0319328	0.0530822	0.05807	0.0154283	0.0595691	0.0391914	0.0625525	0.0436035	0.0536885	0.0125935	0.0580777	0.0671611	0.0816073	0.0718367	0.0584206	0.0558009
0.000471032	0.000941176	0.0014111	0.00140713	0.0103093	0.00416667	0.01396	0.00831793	0.00548196	0.0199166	0.0250232	0.0155892	0.0258541	0.0234267	0.0238313	0.0303728	0.0313076	0.0380734	0.0375286	0.0110571	0.0401248	0.0222902	0.0316762	0.0491071	0.0573991	0.0563193	0.070018	0.0559196	0.0614574	0.00705102	0.0631533	0.0539025	0.0637467	0.0784483	0.0715495	0.0988296	0.078125	0.00980008	0.112403	0.0790349	0.0991143	0.078893	0.0906843	0.0168971	0.0865306	0.119278	0.129996	0.120747	0.0943702	0.109061
0.000465116	0.000464468	0.0013934	0.00278293	0.00878004	0.00273973	0.0114626	0.00683683	0.0063234	0.0182732	0.0219078	0.0153986	0.0241348	0.0199005	0.0272603	0.0234869	0.0239386	0.0347944	0.0324032	0.0113686	0.0433245	0.0128425	0.0290672	0.0522355	0.0492741	0.0370211	0.0569925	0.0561798	0.0347017	0.0136251	0.0453198	0.0528334	0.0698878	0.0761702	0.0587748	0.101935	0.0595483	0.00735294	0.0679214	0.0715454	0.089367	0.0455626	0.0879121	0.0186596	0.0467108	0.0987755	0.0856343	0.109845	0.0833664	0.0923631
0.000458926	0.000917011	0.00137488	0.00182899	0.00912409	0.00360848	0.01177	0.0058427	0.00355714	0.0226449	0.0323168	0.0120321	0.0252025	0.0288288	0.0214095	0.0296097	0.0240856	0.0436544	0.0296986	0.00948276	0.0445999	0.0169851	0.0251921	0.046542	0.0620326	0.045903	0.05582	0.0591006	0.0381872	0.0134639	0.0478389	0.0517459	0.0653928	0.099742	0.0576451	0.105847	0.0666394	0.00881564	0.0718928	0.0659694	0.0945724	0.0487421	0.0847049	0.0157776	0.0629644	0.0936495	0.0902584	0.151148	0.0790297	0.0943321
0	0	0.00134348	0.000892857	0.00891663	0.00176056	0.00838112	0.00438789	0.00347826	0.0185267	0.0211361	0.013089	0.0259912	0.0187609	0.0182688	0.0213322	0.0231037	0.0335805	0.0272609	0.00673117	0.043627	0.0170478	0.0225188	0.0345263	0.0392074	0.040987	0.0484007	0.0490441	0.0314542	0.00835322	0.0417007	0.0378356	0.0657785	0.0701395	0.0489066	0.0867956	0.0580748	0.00826757	0.0666138	0.0546661	0.069795	0.0465743	0.0670543	0.013986	0.0453001	0.0866327	0.0931507	0.106383	0.0741874	0.0807071
0	0.000410004	0.000409668	0.00204666	0.00447518	0.00121017	0.00402901	0.000802246	0.00399361	0.00720865	0.0136491	0.00958466	0.0103627	0.0107399	0.0123211	0.00989315	0.0143027	0.0197941	0.015748	0.00697404	0.024787	0.00645161	0.022701	0.027392	0.0284944	0.0185185	0.0274286	0.0290237	0.0205531	0.00920471	0.0147384	0.0325843	0.0382883	0.0460795	0.0281996	0.0513104	0.0265043	0.00802512	0.029872	0.0359943	0.0399002	0.0238012	0.0489188	0.0182256	0.0240964	0.0438135	0.036282	0.0586582	0.0403727	0.0512017
0.000406835	0.00122001	0.00162602	0.000810373	0.0105477	0.00240192	0.0108565	0.00760609	0.00435644	0.0188755	0.0208417	0.0119048	0.0269076	0.0198965	0.0182323	0.0316633	0.0275339	0.0313617	0.0374801	0.0119691	0.0301158	0.0182788	0.0213415	0.0374807	0.0511319	0.052285	0.0608662	0.0436102	0.0400453	0.00949945	0.0946372	0.0427767	0.0528701	0.0729955	0.0606958	0.0854766	0.107787	0.00691802	0.12447	0.0585472	0.0998504	0.0638989	0.0851838	0.0129032	0.079611	0.123175	0.142155	0.119882	0.0971821	0.0966811
0.000400481	0.00120096	0.0012	0.00119713	0.00716561	0.00315582	0.0126934	0.00511207	0.00429017	0.0193906	0.0290489	0.0141011	0.0244672	0.0292722	0.0235479	0.031176	0.0344282	0.043943	0.0340642	0.00987092	0.0383583	0.0168666	0.0229496	0.0460829	0.0651072	0.0471125	0.0607692	0.0648607	0.039077	0.0119177	0.0602637	0.0593985	0.0619835	0.10023	0.066055	0.106504	0.0840741	0.00992811	0.0851376	0.0710935	0.119039	0.0596167	0.104205	0.0164817	0.0705219	0.124722	0.121701	0.169646	0.0919418	0.105169
0	0.000744325	0.000743771	0.000742115	0.00554939	0.000732869	0.00513385	0.00365764	0.00253991	0.00692168	0.0105647	0.00798548	0.00906125	0.0101376	0.0123099	0.0115565	0.0177988	0.0154565	0.0157989	0.00600495	0.0168599	0.0236415	0.0182137	0.0181818	0.0267229	0.0525563	0.0409894	0.0268873	0.0329289	0.00571813	0.0273691	0.0189831	0.0286592	0.0421769	0.0248509	0.0382166	0.0411096	0.00448143	0.0571429	0.0290186	0.0514437	0.0777589	0.0405449	0.0239234	0.0779004	0.0671296	0.0621321	0.056671	0.0391595	0.041109
0	0	0.000352609	0.000703977	0.0045598	0.000347705	0.00382476	0.00277585	0.00172176	0.00657212	0.00724388	0.00758359	0.00791194	0.00789564	0.00926244	0.00993831	0.0158511	0.0150325	0.0136286	0.00571045	0.0204698	0.0160053	0.0234663	0.0206943	0.0233645	0.0355228	0.0323873	0.0269471	0.0279513	0.0135747	0.0187642	0.0161186	0.0262987	0.0301669	0.0230575	0.0331316	0.037874	0.0058193	0.035557	0.0283401	0.0414833	0.0493047	0.0422623	0.0206813	0.0446373	0.0478409	0.0423833	0.0447441	0.0349014	0.0354976
0.000346021	0.000345662	0.000345423	0.00138026	0.00308854	0.00136426	0.00306435	0.00101833	0.00473934	0.00439784	0.00641892	0.01222	0.00707547	0.00469641	0.0104377	0.00669792	0.0121171	0.0127005	0.0113333	0.00892267	0.0254714	0.00811425	0.0203279	0.0328032	0.0252625	0.0190939	0.0247154	0.0234651	0.0205062	0.0120367	0.0151899	0.0216354	0.0317206	0.0257295	0.0361294	0.0357591	0.0224823	0.00420547	0.026348	0.0367057	0.0407282	0.0270517	0.0511241	0.0151605	0.0266467	0.0428441	0.0319785	0.0367713	0.036141	0.0429558
0	0.000670466	0.00100536	0.00268007	0.00433189	0.00231788	0.0033036	0.00197759	0.00327976	0.00790514	0.0102007	0.00754098	0.00917431	0.00816727	0.014103	0.0117609	0.0154048	0.0159505	0.0142811	0.00575816	0.0234124	0.00819931	0.0152139	0.0338382	0.0235519	0.0224045	0.0311705	0.0367205	0.0231106	0.00797546	0.0213622	0.023876	0.0369558	0.0351201	0.027281	0.0511152	0.0302024	0.00703812	0.0548743	0.0385078	0.0446321	0.0275392	0.0551039	0.0115407	0.033167	0.0554224	0.0475909	0.0601728	0.0418496	0.0516529
0.000140489	0.000280899	0.000702346	0.000420934	0.0029453	0.000978063	0.00391828	0.00139528	0.00208885	0.00502723	0.00684549	0.0055788	0.00767942	0.00739191	0.00710504	0.00963015	0.0104749	0.0126971	0.0100139	0.00358373	0.0159434	0.00672615	0.0101844	0.0161871	0.01828	0.0185006	0.0238657	0.0217811	0.0135357	0.00691807	0.0190489	0.018762	0.0227959	0.0278311	0.0226933	0.0319309	0.028478	0.0078541	0.0298994	0.0255405	0.0352765	0.0225837	0.0325676	0.0104442	0.0283374	0.0370972	0.0371321	0.0436669	0.032323	0.0359209
7.95e-05	7.95e-05	7.95e-05	0.00031799	0.000952986	0.000317133	0.00166587	0.000633814	0.000949592	0.00182149	0.0023753	0.0032483	0.00213557	0.00205534	0.00284675	0.00260787	0.00403577	0.00347359	0.00331413	0.00323013	0.00669502	0.00463545	0.0066887	0.00716141	0.00755311	0.00880642	0.00777507	0.00917791	0.00838624	0.00688145	0.00475522	0.00836918	0.00867866	0.0104557	0.00674837	0.0109009	0.00720483	0.00393124	0.00984191	0.0109294	0.0113892	0.0138177	0.0128403	0.00994833	0.0135292	0.0143885	0.0119424	0.0153668	0.0123951	0.0119249
0	5.52e-05	0.000110296	0.000386015	0.000495786	0.000495431	0.000770458	0.000219974	0.000879556	0.000824493	0.00148425	0.00192456	0.00153846	0.000988142	0.00148246	0.00148205	0.00236225	0.0020294	0.00230377	0.00318087	0.00355697	0.00158332	0.00344488	0.00415755	0.00399103	0.00283595	0.00398537	0.00326744	0.0026121	0.00836935	0.00255435	0.005614	0.00500898	0.00521399	0.00400802	0.0065143	0.00416622	0.00204918	0.00497378	0.00649351	0.0066526	0.00491175	0.00674691	0.00398278	0.0046822	0.00788124	0.00527052	0.00786596	0.00683494	0.00683384
[truncated: 53 more columns]

## Sheet: Fig2C
0	0	0	0	0	0	0	0	0	0	0.0126582	0	0	0	0.00757576	0	0	0	0	0	0	0	0	0	0	0	0	0	0	0.00147059	0	0	0	0	0.000890472	0	0	0	0.000484027	0	0	0.000362056	0.000327654	0.000296736	0	6.98e-05	0
0	0	0.0212766	0	0	0	0	0	0.0232558	0.010989	0	0	0.00900901	0	0.0138889	0.00515464	0	0.0110701	0.0102389	0.0031348	0.00307692	0.00546448	0.0078125	0	0.00484261	0.00352113	0.013468	0.00325733	0.00458716	0.00434153	0.00451467	0.00587084	0.00281162	0.00445236	0.00176212	0.00431779	0.00237812	0.00326797	0.00240964	0.00171969	0.00155159	0.00289017	0.000652742	0.000887311	0.0019319	0.000348797	0.000371978
0	0.0212766	0	0.0153846	0.0142857	0.0714286	0.0722892	0.0315789	0.0707071	0.00917431	0	0.00840336	0.00775194	0.00699301	0.0186335	0.00471698	0.00387597	0.0103806	0.00641026	0.015015	0.0238095	0.0025974	0.0253165	0.0165485	0.0188235	0.0103093	0.00649351	0.0111643	0.0150376	0.00564972	0.00888889	0.00673725	0.00740741	0.00880282	0.0113835	0.0042517	0.00649734	0.00323625	0.00430828	0.00256191	0.00580271	0.00539762	0.00390625	0.00117716	0.00144196	0.000906239	0.000557448
0	0	0.0153846	0	0	0.0135135	0	0	0	0	0	0	0	0.0212766	0.00613497	0	0	0.00689655	0.00319489	0	0	0.0025974	0.00247525	0.002331	0	0.00170358	0.00161551	0.00157978	0.00148368	0.00140647	0	0.00191571	0.00184162	0.000873362	0.000866551	0.000847458	0.000587199	0.00107643	0.000476872	0	0.00154083	0.00143369	0.000324359	0.000294031	0.000960846	6.97e-05	0.000495479
0	0	0.0142857	0	0	0	0.0681818	0.03	0.0373832	0.0267857	0.0265487	0.0162602	0.0305344	0	0.0304878	0.0234742	0.0232558	0.0102041	0.00949367	0.0362538	0.0204678	0.0155844	0.0148515	0.0187354	0.020979	0.015411	0.0162602	0.0158983	0.0240964	0.00985915	0.00995575	0.00478011	0.00923361	0.0114235	0.0113339	0.00679117	0.0070713	0.00974553	0.00718391	0.00469684	0.00812694	0.00647249	0.00586128	0.00117543	0.0053012	0.00104544	0.000867142
0	0	0.0714286	0.0135135	0	0	0.126437	0.038835	0.105769	0	0	0	0.0373134	0.00657895	0.00581395	0	0.00374532	0.013468	0.00310559	0.0205882	0.0537313	0.00253807	0.032419	0.0162037	0.027907	0.00844595	0.011254	0.0110063	0.0224215	0.00698324	0.00438116	0.00476191	0.0110599	0.00961539	0.0148213	0.00337268	0.0106195	0.00429876	0.00476872	0.00426076	0.00967492	0.00682471	0.00389484	0.00117405	0.0036049	0.000835946	0.000371356
0	0	0.0722892	0	0.0681818	0.126437	0	0.0521739	0.172727	0.0230769	0.0075188	0.00704225	0.0479452	0	0.0163043	0.0305677	0.0143885	0.016129	0.0150602	0.0524781	0.0637681	0.0148883	0.0313253	0.0225734	0.0340136	0.0303541	0.0190174	0.0233645	0.0294985	0.00823045	0.0152672	0.00944287	0.0155393	0.0147569	0.0261324	0.00922045	0.0111241	0.0112782	0.0085592	0.0106564	0.0182453	0.0114901	0.00909386	0.00116925	0.00479616	0.00160189	0.00105198
0	0	0.0315789	0	0.03	0.038835	0.0521739	0	0.104	0.0289855	0.00704225	0.0201342	0.0253165	0.00571429	0.0425532	0.0251046	0.0246479	0.015674	0.00581395	0.0422535	0.0358127	0.0170316	0.0258216	0.0266667	0.0520362	0.0163934	0.0219436	0.0246154	0.0291121	0.0122449	0.00966702	0.00653595	0.0144928	0.0155172	0.0153978	0.00999167	0.0152047	0.0101442	0.0104364	0.0063425	0.0154321	0.0103683	0.00743615	0.00029129	0.00526694	0.00146148	0.000865694
0	0.0232558	0.0707071	0	0.0373832	0.105769	0.172727	0.104	0	0.0273973	0.00666667	0.0126582	0.0429448	0	0.0680628	0.0454545	0.0170068	0.0152905	0.0201729	0.0413223	0.0666667	0.0191388	0.0520095	0.0375276	0.0511111	0.0311987	0.0410095	0.0212121	0.0437956	0.0134771	0.0193548	0.0130597	0.0254545	0.0197764	0.0266323	0.0149626	0.0180969	0.0138741	0.0123106	0.0131523	0.0200927	0.0161348	0.0123137	0.00262161	0.00621861	0.00201823	0.00129846
0	0.010989	0.00917431	0	0.0267857	0	0.0230769	0.0289855	0.0273973	0	0.00649351	0.0123457	0.0175439	0	0.0246305	0.0321285	0.020202	0.0275229	0.019943	0.0213904	0.0291777	0.0238095	0.0112613	0.025974	0.0280172	0.0210016	0.0184049	0.0195489	0.0242165	0.0120482	0.0214592	0.00739372	0.00891266	0.017094	0.00925926	0.0123967	0.010989	0.00900901	0.0113314	0.00758214	0.00723809	0.00817051	0.00968367	0.00671925	0.00453244	0.00250592	0.00142195
0.0126582	0	0	0	0.0265487	0	0.0075188	0.00704225	0.00666667	0.00649351	0	0	0.00574713	0	0.00966184	0.0078125	0.00662252	0.00597015	0.0027933	0.018617	0.00777202	0.00936768	0.00671141	0.00422833	0.00209644	0.00476191	0.00453172	0.00443787	0.00558659	0.00933333	0.00315789	0.00183655	0.00800712	0.00676247	0.00586756	0.00245298	0.00575043	0.00421719	0.00752233	0.00419639	0.00570342	0.00318021	0.0035279	0.00087108	0.00214133	0.00139053	0.00037053
0	0	0.00840336	0	0.0162602	0	0.00704225	0.0201342	0.0126582	0.0123457	0	0	0.0165746	0.00507614	0.0046083	0.019084	0.019544	0.0116959	0.010989	0.026178	0.0153061	0.00686499	0.00437637	0.0104384	0.0145833	0.014218	0.00747384	0.00879765	0.0139082	0.0145695	0.00627615	0.00824931	0.00883392	0.00925147	0.00834028	0.00816326	0.00572082	0.00842993	0.00466853	0.00292276	0.00644672	0.00564972	0.00544697	0.00261097	0.00261283	0.00104188	0.000926326
0	0.00900901	0.00775194	0	0.0305344	0.0373134	0.0479452	0.0253165	0.0429448	0.0175439	0.00574713	0.0165746	0	0.00970874	0.027027	0.0374532	0.009375	0.0200573	0.008	0.0414508	0.0597403	0.0158014	0.0307692	0.0378151	0.0552017	0.0283912	0.027027	0.0279823	0.0408451	0.0157068	0.022082	0.0202206	0.024	0.0219595	0.020938	0.0154976	0.0126002	0.0158395	0.0102804	0.0108969	0.0167939	0.0152753	0.0115681	0.00260341	0.00666191	0.00194525	0.00142019
0	0	0.00699301	0.0212766	0	0.00657895	0	0.00571429	0	0	0	0.00507614	0.00970874	0	0	0.00692042	0	0.010929	0.00771208	0.0146341	0.0168675	0.004329	0.00835073	0.00793651	0.0118812	0.0075643	0.00867052	0.00564972	0.00938338	0.00765306	0.00305188	0.0107914	0.00865052	0.00492611	0.00407166	0.00238853	0.00507614	0.00675325	0.00601017	0.00413907	0.00487805	0.00489853	0.00285442	0.00230415	0.00188813	0.00187383	0.00234655
0.00757576	0.0138889	0.0186335	0.00613497	0.0304878	0.00581395	0.0163043	0.0425532	0.0680628	0.0246305	0.00966184	0.0046083	0.027027	0	0	0.0506757	0.00847458	0.023622	0.03	0.0356295	0.059952	0.021097	0.0523013	0.0332681	0.0598802	0.04414	0.0466472	0.0252101	0.0574555	0.0201511	0.0244399	0.0241719	0.0304083	0.0272502	0.0355372	0.0256616	0.0198076	0.0182007	0.0204461	0.0195915	0.0242976	0.0229926	0.0172634	0.0066149	0.0106635	0.00402834	0.00209644
0	0.00515464	0.00471698	0	0.0234742	0	0.0305677	0.0251046	0.0454545	0.0321285	0.0078125	0.019084	0.0374532	0.00692042	0.0506757	0	0.0175439	0.0329412	0.0382883	0.0730089	0.0424628	0.045098	0.0222222	0.0415162	0.0622711	0.0745614	0.0295302	0.0371846	0.0731071	0.0361882	0.0435213	0.0266781	0.0352054	0.0393891	0.0449438	0.030256	0.0340782	0.0302875	0.0284013	0.0217035	0.0307692	0.0265271	0.0247383	0.00909866	0.0181732	0.00596435	0.00270653
0	0	0.00387597	0	0.0232558	0.00374532	0.0143885	0.0246479	0.0170068	0.020202	0.00662252	0.019544	0.009375	0	0.00847458	0.0175439	0	0.02537	0.0242424	0.0391389	0.0209125	0.0284192	0.0135593	0.0163132	0.0245499	0.0289855	0.01625	0.0197287	0.0223793	0.0179977	0.0110193	0.00568182	0.0142518	0.0284178	0.027439	0.0200445	0.018797	0.0148295	0.0200356	0.00873362	0.0182282	0.0156409	0.0215087	0.011821	0.0111317	0.00483392	0.00134763
0	0.0110701	0.0103806	0.00689655	0.0102041	0.013468	0.016129	0.015674	0.0152905	0.0275229	0.00597015	0.0116959	0.0200573	0.010929	0.023622	0.0329412	0.02537	0	0.042471	0.0463822	0.0536044	0.0408163	0.0161031	0.0496	0.0527157	0.0571429	0.0242131	0.0348977	0.0575117	0.0376106	0.0539033	0.0333063	0.0346457	0.0497322	0.0446293	0.0337987	0.0249602	0.0265748	0.0251434	0.020214	0.0261438	0.0258152	0.0254027	0.0148252	0.0164276	0.00586247	0.00300043
0	0.0102389	0.00641026	0.00319489	0.00949367	0.00310559	0.0150602	0.00581395	0.0201729	0.019943	0.0027933	0.010989	0.008	0.00771208	0.03	0.0382883	0.0242424	0.042471	0	0.0244755	0.0331588	0.0308943	0.0155521	0.0303951	0.0412844	0.0346535	0.0357995	0.0352113	0.0488636	0.026738	0.0386343	0.0335463	0.0324575	0.0441948	0.0301028	0.0445906	0.0235973	0.0338401	0.025798	0.0236593	0.0259366	0.0304878	0.0280778	0.0198379	0.0137773	0.00703254	0.00342591
0	0.0031348	0.015015	0	0.0362538	0.0205882	0.0524781	0.0422535	0.0413223	0.0213904	0.018617	0.026178	0.0414508	0.0146341	0.0356295	0.0730089	0.0391389	0.0463822	0.0244755	0	0.0980392	0.0411392	0.0415385	0.0477612	0.0862866	0.0656753	0.0543735	0.0449827	0.0798176	0.0501601	0.0405644	0.0288837	0.0405509	0.0566319	0.0657207	0.0349003	0.0493893	0.0481809	0.0472824	0.0306845	0.0470288	0.0457026	0.0406202	0.00989555	0.0223399	0.00903511	0.00458687
0	0.00307692	0.0238095	0	0.0204678	0.0537313	0.0637681	0.0358127	0.0666667	0.0291777	0.00777202	0.0153061	0.0597403	0.0168675	0.059952	0.0424628	0.0209125	0.0536044	0.0331588	0.0980392	0	0.0231125	0.0589147	0.0792683	0.0805471	0.0784558	0.0665083	0.0629371	0.091638	0.047619	0.0560997	0.0482977	0.0713725	0.064275	0.0790663	0.0347518	0.0470153	0.0490677	0.0416484	0.0420635	0.0596465	0.0618735	0.0447483	0.00960219	0.0277457	0.00785016	0.00452378
0	0.00546448	0.0025974	0.0025974	0.0155844	0.00253807	0.0148883	0.0170316	0.0191388	0.0238095	0.00936768	0.00686499	0.0158014	0.004329	0.021097	0.045098	0.0284192	0.0408163	0.0308943	0.0411392	0.0231125	0	0.022567	0.0273973	0.0531469	0.0545877	0.0284464	0.0347072	0.0540254	0.0424242	0.0397968	0.0247562	0.0247453	0.0434164	0.0424028	0.0366022	0.0217062	0.0312204	0.0320102	0.0245776	0.0274455	0.0338645	0.0315152	0.019726	0.0225615	0.00692872	0.002617
0	0.0078125	0.0253165	0.00247525	0.0148515	0.032419	0.0313253	0.0258216	0.0520095	0.0112613	0.00671141	0.00437637	0.0307692	0.00835073	0.0523013	0.0222222	0.0135593	0.0161031	0.0155521	0.0415385	0.0589147	0.022567	0	0.0462585	0.0677732	0.0450958	0.0561674	0.0417559	0.0496894	0.017425	0.0322848	0.0382309	0.0416058	0.0334029	0.039666	0.0333107	0.042879	0.0294944	0.0287041	0.0330642	0.0359535	0.0367306	0.0214861	0.00618612	0.0201494	0.00664384	0.0054868
0	0	0.0165485	0.002331	0.0187354	0.0162037	0.0225734	0.0266667	0.0375276	0.025974	0.00422833	0.0104384	0.0378151	0.00793651	0.0332681	0.0415162	0.0163132	0.0496	0.0303951	0.0477612	0.0792683	0.0273973	0.0462585	0	0.0697987	0.1293	0.0848953	0.0385016	0.0902413	0.0376085	0.0529801	0.108491	0.0917293	0.0724432	0.0585366	0.0553279	0.0397185	0.043152	0.0383804	0.0315709	0.0429275	0.0453492	0.0335731	0.00884007	0.0246495	0.00883986	0.0050502
0	0.00484261	0.0188235	0	0.020979	0.027907	0.0340136	0.0520362	0.0511111	0.0280172	0.00209644	0.0145833	0.0552017	0.0118812	0.0598802	0.0622711	0.0245499	0.0527157	0.0412844	0.0862866	0.0805471	0.0531469	0.0677732	0.0697987	0	0.0989643	0.0822368	0.0798274	0.138798	0.0435203	0.0687343	0.0482196	0.0574128	0.0677488	0.0894775	0.0502035	0.0560938	0.048	0.0547711	0.0458398	0.0672662	0.0618072	0.0486174	0.0178234	0.0335081	0.0114019	0.00535508
0	0.00352113	0.0103093	0.00170358	0.015411	0.00844595	0.0303541	0.0163934	0.0311987	0.0210016	0.00476191	0.014218	0.0283912	0.0075643	0.04414	0.0745614	0.0289855	0.0571429	0.0346535	0.0656753	0.0784558	0.0545877	0.0450958	0.1293	0.0989643	0	0.0824645	0.0518653	0.162136	0.0574122	0.0695587	0.0791466	0.0740494	0.086645	0.0982318	0.0792142	0.060505	0.0710432	0.0556003	0.0493601	0.0699109	0.0734866	0.0649734	0.0283019	0.0426951	0.0150761	0.00597213
0	0.013468	0.00649351	0.00161551	0.0162602	0.011254	0.0190174	0.0219436	0.0410095	0.0184049	0.00453172	0.00747384	0.027027	0.00867052	0.0466472	0.0295302	0.01625	0.0242131	0.0357995	0.0543735	0.0665083	0.0284464	0.0561674	0.0848953	0.0822368	0.0824645	0	0.0430202	0.0924444	0.0259319	0.0413105	0.065956	0.101274	0.0500309	0.070802	0.0559951	0.0521901	0.0601669	0.063352	0.05374	0.0601681	0.0648855	0.048415	0.016444	0.0449314	0.0203914	0.00936386
0	0.00325733	0.0111643	0.00157978	0.0158983	0.0110063	0.0233645	0.0246154	0.0212121	0.0195489	0.00443787	0.00879765	0.0279823	0.00564972	0.0252101	0.0371846	0.0197287	0.0348977	0.0352113	0.0449827	0.0629371	0.0347072	0.0417559	0.0385016	0.0798274	0.0518653	0.0430202	0	0.0614859	0.0466067	0.0460666	0.0339526	0.0520966	0.0476773	0.0538226	0.0294291	0.0513651	0.0398287	0.0401873	0.026038	0.0500497	0.0437752	0.0351474	0.0137896	0.0533927	0.0118636	0.00704607
0	0.00458716	0.0150376	0.00148368	0.0240964	0.0224215	0.0294985	0.0291121	0.0437956	0.0242165	0.00558659	0.0139082	0.0408451	0.00938338	0.0574555	0.0731071	0.0223793	0.0575117	0.0488636	0.0798176	0.091638	0.0540254	0.0496894	0.0902413	0.138798	0.162136	0.0924444	0.0614859	0	0.0687702	0.0882353	0.0739779	0.084345	0.10308	0.127877	0.118051	0.0718258	0.0843215	0.0767701	0.0575823	0.0866915	0.0914047	0.0776189	0.0263562	0.0510563	0.0186483	0.00666587
0.00147059	0.00434153	0.00564972	0.00140647	0.00985915	0.00698324	0.00823045	0.0122449	0.0134771	0.0120482	0.00933333	0.0145695	0.0157068	0.00765306	0.0201511	0.0361882	0.0179977	0.0376106	0.026738	0.0501601	0.047619	0.0424242	0.017425	0.0376085	0.0435203	0.0574122	0.0259319	0.0466067	0.0687702	0	0.0600273	0.0361298	0.0383234	0.0762763	0.0650503	0.0548499	0.0514541	0.0587241	0.0545734	0.0246407	0.0635649	0.0640272	0.0527801	0.0201613	0.0377318	0.0179104	0.00508525
0	0.00451467	0.00888889	0	0.00995575	0.00438116	0.0152672	0.00966702	0.0193548	0.0214592	0.00315789	0.00627615	0.022082	0.00305188	0.0244399	0.0435213	0.0110193	0.0539033	0.0386343	0.0405644	0.0560997	0.0397968	0.0322848	0.0529801	0.0687343	0.0695587	0.0413105	0.0460666	0.0882353	0.0600273	0	0.0672696	0.0633609	0.07634	0.0696304	0.070937	0.0595089	0.0554687	0.0617551	0.0373984	0.0590769	0.0625365	0.0593632	0.0305974	0.0374896	0.0204082	0.00926366
0	0.00587084	0.00673725	0.00191571	0.00478011	0.00476191	0.00944287	0.00653595	0.0130597	0.00739372	0.00183655	0.00824931	0.0202206	0.0107914	0.0241719	0.0266781	0.00568182	0.0333063	0.0335463	0.0288837	0.0482977	0.0247562	0.0382309	0.108491	0.0482196	0.0791466	0.065956	0.0339526	0.0739779	0.0361298	0.0672696	0	0.113624	0.0656642	0.0486248	0.0735221	0.0480281	0.0510733	0.0508706	0.0364372	0.0498534	0.0547792	0.0401843	0.018596	0.0339494	0.0170413	0.0113328
0	0.00281162	0.00740741	0.00184162	0.00923361	0.0110599	0.0155393	0.0144928	0.0254545	0.00891266	0.00800712	0.00883392	0.024	0.00865052	0.0304083	0.0352054	0.0142518	0.0346457	0.0324575	0.0405509	0.0713725	0.0247453	0.0416058	0.0917293	0.0574128	0.0740494	0.101274	0.0520966	0.084345	0.0383234	0.0633609	0.113624	0	0.0737989	0.082008	0.0756836	0.0623539	0.0705795	0.0754912	0.0518102	0.0709639	0.0834753	0.0601601	0.0174793	0.0491306	0.0211127	0.0140512
0	0.00445236	0.00880282	0.000873362	0.0114235	0.00961539	0.0147569	0.0155172	0.0197764	0.017094	0.00676247	0.00925147	0.0219595	0.00492611	0.0272502	0.0393891	0.0284178	0.0497322	0.0441948	0.0566319	0.064275	0.0434164	0.0334029	0.0724432	0.0677488	0.086645	0.0500309	0.0476773	0.10308	0.0762763	0.07634	0.0656642	0.0737989	0	0.0891813	0.103465	0.0691244	0.0844707	0.0714767	0.0544448	0.0791789	0.0897328	0.0835285	0.0486664	0.0502402	0.0234007	0.00824899
0.000890472	0.00176212	0.0113835	0.000866551	0.0113339	0.0148213	0.0261324	0.0153978	0.0266323	0.00925926	0.00586756	0.00834028	0.020938	0.00407166	0.0355372	0.0449438	0.027439	0.0446293	0.0301028	0.0657207	0.0790663	0.0424028	0.039666	0.0585366	0.0894775	0.0982318	0.070802	0.0538226	0.127877	0.0650503	0.0696304	0.0486248	0.082008	0.0891813	0	0.0768501	0.0750577	0.0918178	0.083645	0.0630993	0.113156	0.105323	0.0961387	0.0324138	0.0702505	0.0304183	0.0107861
0	0.00431779	0.0042517	0.000847458	0.00679117	0.00337268	0.00922045	0.00999167	0.0149626	0.0123967	0.00245298	0.00816326	0.0154976	0.00238853	0.0256616	0.030256	0.0200445	0.0337987	0.0445906	0.0349003	0.0347518	0.0366022	0.0333107	0.0553279	0.0502035	0.0792142	0.0559951	0.0294291	0.118051	0.0548499	0.070937	0.0735221	0.0756836	0.103465	0.0768501	0	0.0593762	0.0682226	0.0593472	0.0459076	0.0530045	0.0712524	0.0700815	0.0514432	0.0405831	0.0236174	0.0121322
0	0.00237812	0.00649734	0.000587199	0.0070713	0.0106195	0.0111241	0.0152047	0.0180969	0.010989	0.00575043	0.00572082	0.0126002	0.00507614	0.0198076	0.0340782	0.018797	0.0249602	0.0235973	0.0493893	0.0470153	0.0217062	0.042879	0.0397185	0.0560938	0.060505	0.0521901	0.0513651	0.0718258	0.0514541	0.0595089	0.0480281	0.0623539	0.0691244	0.0750577	0.0593762	0	0.0736648	0.161692	0.0592612	0.09594	0.084414	0.0659142	0.023766	0.0686672	0.0625747	0.0211203
0	0.00326797	0.00323625	0.00107643	0.00974553	0.00429876	0.0112782	0.0101442	0.0138741	0.00900901	0.00421719	0.00842993	0.0158395	0.00675325	0.0182007	0.0302875	0.0148295	0.0265748	0.0338401	0.0481809	0.0490677	0.0312204	0.0294944	0.043152	0.048	0.0710432	0.0601669	0.0398287	0.0843215	0.0587241	0.0554687	0.0510733	0.0705795	0.0844707	0.0918178	0.0682226	0.0736648	0	0.106625	0.0636877	0.0976767	0.108748	0.0890824	0.0346476	0.0682796	0.0427372	0.0232611
0.000484027	0.00240964	0.00430828	0.000476872	0.00718391	0.00476872	0.0085592	0.0104364	0.0123106	0.0113314	0.00752233	0.00466853	0.0102804	0.00601017	0.0204461	0.0284013	0.0200356	0.0251434	0.025798	0.0472824	0.0416484	0.0320102	0.0287041	0.0383804	0.0547711	0.0556003	0.063352	0.0401873	0.0767701	0.0545734	0.0617551	0.0508706	0.0754912	0.0714767	0.083645	0.0593472	0.161692	0.106625	0	0.0743194	0.116952	0.124942	0.100925	0.0350476	0.0818499	0.0798524	0.0229497
0	0.00171969	0.00256191	0	0.00469684	0.00426076	0.0106564	0.0063425	0.0131523	0.00758214	0.00419639	0.00292276	0.0108969	0.00413907	0.0195915	0.0217035	0.00873362	0.020214	0.0236593	0.0306845	0.0420635	0.0245776	0.0330642	0.0315709	0.0458398	0.0493601	0.05374	0.026038	0.0575823	0.0246407	0.0373984	0.0364372	0.0518102	0.0544448	0.0630993	0.0459076	0.0592612	0.0636877	0.0743194	0	0.0970787	0.0944373	0.0702034	0.0334545	0.0647185	0.0394153	0.0174393
0	0.00155159	0.00580271	0.00154083	0.00812694	0.00967492	0.0182453	0.0154321	0.0200927	0.00723809	0.00570342	0.00644672	0.0167939	0.00487805	0.0242976	0.0307692	0.0182282	0.0261438	0.0259366	0.0470288	0.0596465	0.0274455	0.0359535	0.0429275	0.0672662	0.0699109	0.0601681	0.0500497	0.0866915	0.0635649	0.0590769	0.0498534	0.0709639	0.0791789	0.113156	0.0530045	0.09594	0.0976767	0.116952	0.0970787	0	0.146546	0.121134	0.0384885	0.101233	0.0596575	0.0214254
0.000362056	0.00289017	0.00539762	0.00143369	0.00647249	0.00682471	0.0114901	0.0103683	0.0161348	0.00817051	0.00318021	0.00564972	0.0152753	0.00489853	0.0229926	0.0265271	0.0156409	0.0258152	0.0304878	0.0457026	0.0618735	0.0338645	0.0367306	0.0453492	0.0618072	0.0734866	0.0648855	0.0437752	0.0914047	0.0640272	0.0625365	0.0547792	0.0834753	0.0897328	0.105323	0.0712524	0.084414	0.108748	0.124942	0.0944373	0.146546	0	0.147483	0.0500171	0.0989799	0.0563215	0.0215321
0.000327654	0.000652742	0.00390625	0.000324359	0.00586128	0.00389484	0.00909386	0.00743615	0.0123137	0.00968367	0.0035279	0.00544697	0.0115681	0.00285442	0.0172634	0.0247383	0.0215087	0.0254027	0.0280778	0.0406202	0.0447483	0.0315152	0.0214861	0.0335731	0.0486174	0.0649734	0.048415	0.0351474	0.0776189	0.0527801	0.0593632	0.0401843	0.0601601	0.0835285	0.0961387	0.0700815	0.0659142	0.0890824	0.100925	0.0702034	0.121134	0.147483	0	0.0822657	0.0819154	0.057964	0.0173521
0.000296736	0.000887311	0.00117716	0.000294031	0.00117543	0.00117405	0.00116925	0.00029129	0.00262161	0.00671925	0.00087108	0.00261097	0.00260341	0.00230415	0.0066149	0.00909866	0.011821	0.0148252	0.0198379	0.00989555	0.00960219	0.019726	0.00618612	0.00884007	0.0178234	0.0283019	0.016444	0.0137896	0.0263562	0.0201613	0.0305974	0.018596	0.0174793	0.0486664	0.0324138	0.0514432	0.023766	0.0346476	0.0350476	0.0334545	0.0384885	0.0500171	0.0822657	0	0.0341833	0.0321414	0.0114692
0	0.0019319	0.00144196	0.000960846	0.0053012	0.0036049	0.00479616	0.00526694	0.00621861	0.00453244	0.00214133	0.00261283	0.00666191	0.00188813	0.0106635	0.0181732	0.0111317	0.0164276	0.0137773	0.0223399	0.0277457	0.0225615	0.0201494	0.0246495	0.0335081	0.0426951	0.0449314	0.0533927	0.0510563	0.0377318	0.0374896	0.0339494	0.0491306	0.0502402	0.0702505	0.0405831	0.0686672	0.0682796	0.0818499	0.0647185	0.101233	0.0989799	0.0819154	0.0341833	0	0.0676113	0.0262971
6.98e-05	0.000348797	0.000906239	6.97e-05	0.00104544	0.000835946	0.00160189	0.00146148	0.00201823	0.00250592	0.00139053	0.00104188	0.00194525	0.00187383	0.00402834	0.00596435	0.00483392	0.00586247	0.00703254	0.00903511	0.00785016	0.00692872	0.00664384	0.00883986	0.0114019	0.0150761	0.0203914	0.0118636	0.0186483	0.0179104	0.0204082	0.0170413	0.0211127	0.0234007	0.0304183	0.0236174	0.0625747	0.0427372	0.0798524	0.0394153	0.0596575	0.0563215	0.057964	0.0321414	0.0676113	0	0.061539
0	0.000371978	0.000557448	0.000495479	0.000867142	0.000371356	0.00105198	0.000865694	0.00129846	0.00142195	0.00037053	0.000926326	0.00142019	0.00234655	0.00209644	0.00270653	0.00134763	0.00300043	0.00342591	0.00458687	0.00452378	0.002617	0.0054868	0.0050502	0.00535508	0.00597213	0.00936386	0.00704607	0.00666587	0.00508525	0.00926366	0.0113328	0.0140512	0.00824899	0.0107861	0.0121322	0.0211203	0.0232611	0.0229497	0.0174393	0.0214254	0.0215321	0.0173521	0.0114692	0.0262971	0.061539	0

## Sheet: Fig3A-B
Average clustering coefficients vs. time for the user-projected network
Values:
0.619661	0.627792	0.617948	0.61412	0.61402	0.608301	0.607913	0.620948	0.722292	0.72001	0.715521	0.715403	0.720861	0.718945	0.721998	0.713658	0.69874	0.701008	0.700672	0.695602	0.699157	0.698494	0.692744	0.693743	0.692268	0.687608	0.686395	0.679408	0.685997	0.69337	0.689304	0.689688	0.692672	0.692069	0.687139	0.690595	0.683837	0.681582	0.677128	0.673887	0.675092	0.672547	0.67244	0.669773	0.673037	0.668109	0.67136	0.666841	0.666592	0.66762
Errors:
0.00471716	0.00579585	0.00400369	0.00598671	0.00676823	0.004369	0.0059361	0.00582327	0.00736781	0.0114414	0.0097591	0.0065605	0.00770451	0.00930844	0.0116095	0.00490097	0.00869567	0.0042312	0.00914958	0.00787748	0.0073351	0.00815046	0.00654516	0.00836422	0.00814671	0.00765386	0.0104465	0.00546076	0.00765015	0.00870442	0.0059391	0.00851569	0.00880759	0.00781515	0.00665269	0.0089281	0.00723923	0.0065185	0.00832731	0.00571457	0.00633928	0.00874547	0.00678011	0.00535794	0.0111243	0.00649075	0.00654566	0.00564647	0.00878755	0.00851549
Clustering coefficients vs. time for the group-projected network
Values:
0.990104	0.989594	0.991154	0.989951	0.988593	0.988805	0.990212	0.990346	0.990967	0.990486	0.989333	0.990321	0.989216	0.989563	0.989563	0.989343	0.991876	0.992548	0.992517	0.992735	0.993328	0.992943	0.992943	0.984712	0.985548	0.986161	0.986418	0.983475	0.985508	0.986531	0.987867	0.986892	0.987341	0.987209	0.987169	0.987507	0.986978	0.987372	0.988555	0.98763	0.988236	0.98596	0.981492	0.986743	0.983154	0.983549	0.979004	0.980772	0.981524	0.983986
Average path length vs. time for the user-projected network
Values:
1.82347	1.81895	1.82083	1.82062	1.82276	1.82094	1.81939	1.82672	1.81506	1.81689	1.81723	1.81528	1.81092	1.81249	1.80906	1.81167	1.81152	1.81236	1.81104	1.81393	1.81298	1.81282	1.81187	1.81086	1.81143	1.8096	1.81126	1.81298	1.81215	1.81148	1.81293	1.81357	1.81056	1.80963	1.80926	1.81173	1.8123	1.8127	1.81354	1.81205	1.81161	1.80983	1.8113	1.8122	1.8224	1.82048	1.8184	1.82242	1.82066	1.8194
Errors:
0.00296555	0.00276114	0.00285971	0.00404208	0.00474028	0.00249657	0.0020647	0.00298412	0.00323744	0.00408019	0.00377848	0.00343783	0.00420872	0.00318331	0.00248147	0.00291354	0.00531366	0.00329339	0.00207405	0.0041995	0.00338342	0.00293507	0.0019424	0.00416086	0.00355856	0.00423994	0.0027245	0.0038392	0.00511818	0.00288199	0.00333743	0.00374048	0.00368736	0.00204926	0.00313146	0.00383897	0.00297877	0.00520723	0.00541927	0.00523564	0.00582178	0.00537543	0.00518909	0.00291726	0.00282277	0.00492253	0.00369473	0.00517055	0.00273899	0.00364073
Average path length vs. time for the group-projected network
1.01148	1.01212	1.01039	1.01169	1.01299	1.0127	1.01089	1.01065	1.00994	1.01052	1.01186	1.01073	1.0121	1.01169	1.01169	1.01202	1.00886	1.00814	1.00817	1.00793	1.00721	1.00769	1.00769	1.02471	1.02098	1.02019	1.01946	1.02254	1.02019	1.02034	1.01825	1.01956	1.01891	1.01903	1.02003	1.01865	1.01972	1.01915	1.01753	1.01772	1.01709	1.02006	1.02527	1.01865	1.02298	1.02271	1.02996	1.0293	1.02532	1.02198
[truncated: 269 more columns]

## Sheet: Fig3C
avdu	avdg
3785.56	5084.3
3747.17	4498.91
3827.63	4936.68
3925.58	5332.36
3947.47	5213.75
4003.54	5378.31
4110.16	5769.93
3676.59	5355.23
4638.41	5280.78
4676.43	5393.15
4716.62	5432.97
4776.64	5591.1
4693.28	4864.79
4746.22	5065.83
4788.68	5171.8
4855.32	5278.72
4990.75	6222.03
5017.34	6349.34
5045.73	6338.71
5132.16	6810.21
5135.13	6668.52
5182.72	6770.3
5244.92	7092.42
5259.08	6780.15
5283.12	6892.79
5385.09	7265.5
5398.39	7333.17
5430.73	7436.76
5370.27	6946.15
5323.5	6797.5
5360.06	7402.76
5345.23	7047.69
5393.02	7108.73
5413.52	6897.48
5400.93	6645.62
5434.22	6972.82
5474.8	6981.15
5598.25	8192.2
5634.94	8491.72
5724.6	8690.9
5816.2	8941.7
5850.2	8745.6
5877.3	8713.06
5902.97	8984.07
5765.19	8624.27
5792.89	8682.13
5794.48	8514.58
5794.64	8460.97
5846.6	8615.91
5893.14	8758.89
5917.95	8865.6
5925.74	8870.67
5987.34	9088.69
6019.12	9263.31
6058.76	9294.73
6077.7	9342.19
6114.92	9544.59
6162.15	9797.38
6178.68	9735.96
6219.05	10055.3
6196.12	9803.96
6191.34	9634
6222.01	9775.04
6265.03	10026.5
6364.37	10250.8
6325.1	10074.1
6355.88	10224.3
6396.06	10233.8
6426.92	10464.7
6327.15	9641.5
6380.43	9767.75
6416.9	9947.46
6474.84	10352.6
6487.93	10428.3
6520.9	10623.3
6543.36	10733.6
6443.05	11237
6459.81	11440.6
6482.51	11544.9
6496.05	11561.8
6532.23	11573.2
6539.21	11619.2
6546.54	11894.6
6545.72	12031.6
6547.07	12060.5
6581.69	11731.2
6561.62	11849.4
6534.9	11777
6644.71	12390.1
9159	13250.3
8423.09	12731.6
8446.99	12918.7
8454.09	12909.7
8481.39	13022.2
8501.54	13106.5
8520.32	13201.4
8476.29	12634.6
8465.83	12605
8467.85	12611.1
8451.57	11856.3
8298.93	11094.8
8319.07	10912.4
8324.56	10822.3
8349.25	10722.9
8370.62	10796.5
8439.87	11029
8438.74	11027.7
12211.5	11305.8
12240.2	11519.7
12276.8	11678.3
12273.4	11654.3
12282.3	11668
12280.6	11148.3
12299.6	11023.3
12315.5	11132
12320.8	11205.4
12329.2	11206.4
12292.1	10851.1
12295.6	10916.4
12315.2	11360.6
12349.5	11469.3
12354.4	11486.5
12347.5	11605.3
12348.6	11627.3
12370.9	11733.3
12385.8	11812.9
12396.1	11913.5
12411.9	11976.2
12419.7	12087
12428.7	12152
12454.5	12258.1
12479.7	12319.2
12507.5	12405.2
12516.6	12467.2
12531.9	12508.6
12427.3	11979.2
12439.7	12015.6
12461	12160.2
12460.8	12226
12466.4	12226.8
12487.5	12333.9
12511.3	12510
12541.6	12602.8
12554.4	12402.3
12595.1	12685.5
12616.6	12798.3
12637	12869
12639.2	12829.8
12641.5	12847.5
12653.8	12897.2
12667	13008.8
12665.4	13039.1
12647.5	12609.2
12657.6	12634.9
12631.7	12114.2
12629.3	12175.5
12632.8	12190.5
12647.2	12284.6
12652.2	12342.6
12697.3	12549.5
12711.2	12599.5
12950	11600.3
13052.6	11418.8
13068.1	11386.3
13182.5	11789.8
13181	11671.5
13172.9	11685.3
13185.3	11739.8
13142.4	11029.3
13086.4	10667.3
13100.4	10621.8
13112.3	10365.3
13140.6	9839.25
13152.3	9887.86
13190.2	9996.24
13198.9	10009.2
13216.5	10082.7
13242.3	9999.74
12969.9	9870.57
13269.3	10023.9
13288	10090.3
13295.8	10136.1
13288.6	9868.93
13246.2	9288.9
13285.3	9361.92
13317.2	9246.36
13279.8	9170.03
13297.8	9214.13
13298	9041.64
13333.5	9249.17
13329.1	9266.68
13353.3	9280.75
13366.8	9317.74
13374.8	9375.45
13394.2	9363.53
13380.8	9323.66
13406.4	9361.27
13434.6	9423.43
13471.1	9500.16
13517.7	9551.4
13552.3	9517.97
13574.4	9559.64
13590.4	9594.67
13609.6	9615.51
13666.5	9739.36
13678	9884.13
13689.3	9858.39
13703.5	9932.78
13734.9	9949.87
13597.5	8635.19
13361.3	7206.2
13606.8	8655.59
13625.9	8671.59
13638.7	8691.32
13645.5	8699.73
13667.5	8417.72
13694.4	8493.52
13844.9	8379.31
13724.9	7584.79
13710.5	7280.78
13710.3	7265.04
13724.4	7297.13
13734.4	7399
13757.3	7348.26
13818.1	6798.61
13821.1	6812.94
13828.8	6827.64
13838.2	6818.36
13830.6	6818.91
13849.4	6853.76
10809.2	6641.22
13818.8	6866.42
13820.2	6873.18
13821.4	6887.82
13844	6923.73
13862.1	6916.3
13223.5	6673.3
13831.3	7009.75
13834	6538.5
13847.3	6538.57
13874.7	6554.67
13857.9	6227.22
13851.1	6196.44
13862.7	6210.47
13606.7	5119.75
13595.2	5074.18
13604.2	5083.33
12932.8	4490.39
12927.5	4496.61
12920.6	4515.25
12911	4520.5
12858.6	4432.18
12855.5	4426.79
12876.6	4393.42
12886.4	4392.04
12878.2	4407.2
12877.1	4415.49
12882.2	4415.02
12794	3992.44
12790.8	4080.68
12780.5	4080.15
12791.5	4084.26
12814.1	4097.13
12824.5	4108.11
12813.7	4113.13
12788.9	4075.7
12773.8	4025.32
12746.3	4024.19
12755.4	4031.69
12750.6	4037.31
12694	3904.65
12692.4	3907.27
12693.4	3919.65
12686.3	3918.5
12690.5	3942.62
12688.9	3954.42
12669.4	3952
12658.3	3949.38
12659.2	3957.81
12637.4	3927.23
12629.5	3917.23
12623.7	3898.27
12629.9	3918.58
12630	3931.12
12647.2	3950.65
12638.3	3973.31
12634.2	3967.27
12601.8	3942.75
12574.1	3981.71
12559.3	3997.55
12547.7	3986.12
12518.1	3948.29
12505.7	3945.47
12500.2	3939.1
12513.4	3931.84
12526.1	3957.43
12531.1	3985.1
12516.2	3995.71
12483	3589.33
12468.3	3578.38
12458.9	3579.25
12460.3	3572.54
12445.1	3545.92
12434.4	3559.17
12437.5	3543.79
12458	3427.54
12447.7	3429.96
12444.6	3442.5
12442.2	3412.85
12424.7	3375.74
12413.5	3355.28
12415.8	3366.17
12409.1	3368.13
12408.2	3372.09
12398.5	3354.55
12372	3300.3
12362.6	3314.04
12354	3303.62
12356.4	3274.55

## Sheet: Fig3D
	Day	data	model
	50	44440	30744.7
	51	45760	31598.9
	52	42108	32468.8
	53	48114	33354
	54	48605	34254.5
	55	49223	35170.2
	56	49891	36100.7
	57	47056	37045.9
	58	47939	38005.6
	59	48379	38979.4
	60	48924	39967.1
	61	53351	40968.3
	62	54096	41982.7
	63	53993	43010.1
	64	55624	44049.9
	65	55104	45101.8
	66	56031	46165.3
	67	57071	47240.1
	68	56132	48325.7
	69	56597	49421.5
	70	58512	50527.1
	71	59455	51642.1
	72	60104	52765.7
	73	58235	53897.6
	74	58326	55037.1
	75	60854	56183.7
	76	59261	57336.8
	77	59193	58495.8
	78	59577	59660.1
	79	58036	60829.1
	80	60067	62002.2
	81	60072	63178.7
	82	65115	64358.1
	83	66075	65539.6
	84	67260	66722.7
	85	68381	67906.7
	86	68122	69090.9
	87	68830	70274.8
	88	70185	71457.7
	89	71170	72639
	90	71969	73818
	91	71316	74994.1
	92	71456	76166.7
	93	72396	77335.2
	94	72970	78499
	95	74788	79657.4
	96	75777	80810
	97	76609	81956.1
	98	77225	83095.2
	99	77242	84226.6
	100	76971	85350
	101	78474	86464.7
	102	79156	87570.2
	103	79142	88666
	104	81303	89751.7
	105	80390	90826.7
	106	80179	91890.7
	107	80922	92943.1
	108	81875	93983.6
	109	84544	95011.7
	110	83587	96027.1
	111	84178	97029.3
	112	84868	98018
	113	85751	98992.8
	114	81574	99953.5
	115	85189	100900
	116	85905	101831
	117	87593	102747
	118	87215	103648
	119	87925	104534
	120	88371	105403
	121	94502	106257
	122	95223	107094
	123	96114	107915
	124	96445	108719
	125	97039	109506
	126	97918	110277
	127	100120	111030
	128	100600	111766
	129	102140	112485
	130	98144	113187
	131	98253	113871
	132	99276	114537
	133	105930	115186
	134	121880	115818
	135	114080	116431
	136	114710	117028
	137	114610	117606
	138	115250	118167
	139	115940	118710
	140	116370	119235
	141	114350	119743
	142	114290	120234
	143	114330	120706
	144	110600	121162
	145	106400	121600
	146	105410	122021
	147	105090	122424
	148	104880	122811
	149	105260	123180
	150	106190	123532
	151	106240	123868
	152	126710	124187
	153	127560	124489
	154	127840	124775
	155	128260	125045
	156	128380	125298
	157	125770	125536
	158	124370	125757
	159	124930	125963
	160	125260	126154
	161	125380	126328
	162	123700	126488
	163	123940	126633
	164	126060	126762
	165	126570	126877
	166	126720	126978
	167	127100	127064
	168	127170	127136
	169	127660	127194
	170	127990	127238
	171	128470	127268
	172	128750	127285
	173	129190	127289
	174	129580	127279
	175	130000	127257
	176	130250	127222
	177	130300	127174
	178	130990	127115
	179	131190	127043
	180	128420	126959
	181	128720	126864
	182	129240	126756
	183	129450	126638
	184	129610	126509
	185	130140	126368
	186	130960	126217
	187	131670	126055
	188	130760	125883
	189	132320	125701
	190	132770	125509
	191	133250	125307
	192	133320	125095
	193	133440	124874
	194	133780	124644
	195	134280	124405
	196	134530	124156
	197	132800	123900
	198	133110	123634
	199	130910	123361
	200	131270	123079
	201	131320	122789
	202	131780	122492
	203	132220	122187
	204	133100	121875
	205	133380	121555
	206	124210	121228
	207	121620	120895
	208	121710	120554
	209	122630	120207
	210	122320	119854
	211	122480	119494
	212	122670	119129
	213	120000	118757
	214	117980	118380
	215	118460	117997
	216	116620	117608
	217	113660	117215
	218	114080	116816
	219	114650	116412
	220	114880	116003
	221	115300	115590
	222	114720	115172
	223	113800	114749
	224	115200	114322
	225	116020	113891
	226	116250	113456
	227	115180	113018
	228	111070	112575
	229	111510	112129
	230	110980	111679
	231	110620	111226
	232	110950	110769
	233	110720	110310
	234	111510	109847
	235	111660	109381
	236	111960	108913
	237	112220	108442
	238	112540	107968
	239	112720	107492
	240	112530	107014
	241	112810	106533
	242	113190	106051
	243	113680	105566
	244	114110	105079
	245	114570	104591
	246	114860	104100
	247	115100	103608
	248	115360	103115
	249	116030	102620
	250	116240	102124
	251	116350	101626
	252	116630	101127
	253	116880	100628
	254	110530	100127
	255	101380	99624.8
	256	110810	99122.2
	257	111010	98618.7
	258	111130	98114.6
	259	111240	97609.8
	260	109390	97104.5
	261	109650	96598.8
	262	107680	96092.6
	263	102150	95586.1
	264	100360	95079.4
	265	100430	94572.4
	266	100650	94065.3
	267	101490	93558.2
	268	101820	93051.1
	269	97982	92544
	270	98126	92037.1
	271	98267	91530.3
	272	98303	91023.8
	273	98396	90517.6
	274	98554	90011.8
	275	81282	89506.4
	276	98603	89001.4
	277	98782	88496.9
	278	98860	87993
	279	99161	87489.8
	280	99353	86987.2
	281	96705	86485.3
	282	99228	85984.1
	283	95026	85483.8
	284	95169	84984.3
	285	95413	84485.7
	286	93723	83988.1
	287	93626	83491.4
	288	93780	82995.7
	289	84657	82501.1
	290	84521	82007.6
	291	84635	81515.2
	292	74525	81024
	293	74612	80534
	294	74719	80045.2
	295	74695	79557.6
	296	74117	79071.4
	297	74145	78586.5
	298	74059	78102.9
	299	74153	77620.8
	300	74300	77140.1
	301	74355	76660.8
	302	74420	76183
	303	72677	75706.6
	304	72897	75231.9
	305	72996	74758.6
	306	73113	74287
	307	73285	73816.9
	308	73402	73348.5
	309	73479	72881.7
	310	73381	72416.5
	311	73127	71953.1
	312	73127	71491.3
	313	72898	71031.3
	314	72927	70573
	315	72205	70116.5
	316	72280	69661.8
	317	72320	69208.8
	318	72360	68757.7
	319	72473	68308.3

[truncated: 2 more sheets: Fig3E, Fig4]
